# Supplementary material for: Supervised learning with word embeddings derived from PubMed captures latent knowledge about protein kinases and cancer
Source: NAR Genom Bioinform. 2021 Dec 8;3(4):lqab113. doi: 10.1093/nargab/lqab113 (PMC8652379; doi:10.1093/nargab/lqab113)
Supplement: lqab113_Supplemental_Files [file lqab113_supplemental_files.zip]

Archive with 5 entries (5 files):
- List of Supplementary Files.docx
- supplement.pdf
- Supplementary Material File 1.tsv
- Supplementary Material File 2.tsv
- Supplementary Material File 3.tsv
