# Supplementary material for: Supervised learning with word embeddings derived from PubMed captures latent knowledge about protein kinases and cancer
Source: NAR Genom Bioinform. 2021 Dec 8;3(4):lqab113. doi: 10.1093/nargab/lqab113 (PMC8652379; doi:10.1093/nargab/lqab113)
Supplement: lqab113_Supplemental_Files [file lqab113_supplemental_files.zip › Supplementary Material File 2.tsv]

disease	mesh_id	drug	phase	start_date	completion_date	nct_id
Multiple Myeloma	D009101	abemaciclib	Phase 1	2020	2020	NCT03878524
Multiple Myeloma	D009101	abemaciclib	Phase 2	2016	2019	NCT02693535;NCT03732703
Lymphoma, Non-Hodgkin	D008228	abemaciclib	Phase 1	2020	2020	NCT03878524
Lymphoma, Non-Hodgkin	D008228	abemaciclib	Phase 2	2016	2016	NCT02693535
Lung Neoplasms	D008175	abemaciclib	Phase 1	2016	2016	NCT02779751
Lung Neoplasms	D008175	abemaciclib	Phase 2	2015	2020	NCT02450539;NCT02308020;NCT04010357;NCT04545710
Lung Neoplasms	D008175	abemaciclib	Phase 3	2014	2014	NCT02152631
Carcinoma, Non-Small-Cell Lung	D002289	abemaciclib	Phase 1	2014	2016	NCT02857270;NCT02779751;NCT02411591;NCT02079636
Carcinoma, Non-Small-Cell Lung	D002289	abemaciclib	Phase 2	2015	2019	NCT02450539;NCT02308020;NCT04165031
Urinary Bladder Neoplasms	D001749	abemaciclib	Phase 1	2019	2019	NCT03837821
Breast Neoplasms	D001943	abemaciclib	Phase 1	2014	2021	NCT04188548;NCT04316169;NCT04481113;NCT04483505;NCT02779751;NCT03099174;NCT04585724;NCT04514159;NCT03846583;NCT03616587;NCT02057133;NCT03878524;NCT04088032
Breast Neoplasms	D001943	abemaciclib	Phase 2	2014	2021	NCT04523857;NCT04352777;NCT04305834;NCT02747004;NCT04432454;NCT04256941;NCT03979508;NCT04603183;NCT04351230;NCT02308020;NCT03939897;NCT03130439;NCT03227328;NCT02831530;NCT03280563;NCT02675231;NCT03703466;NCT04614194;NCT04293393;NCT02102490;NCT04305236;NCT02441946;NCT03913234;NCT04227327
Breast Neoplasms	D001943	abemaciclib	Phase 3	2014	2021	NCT02763566;NCT03155997;NCT04565054;NCT04752332;NCT03425838;NCT02246621;NCT04158362;NCT02107703
Breast Neoplasms	D001943	abemaciclib	Phase 4	2019	2021	NCT04707196;NCT03988114;NCT04031885
Neoplasm, Residual	D018365	abemaciclib	Phase 2	2021	2021	NCT04523857
Carcinoma	D002277	abemaciclib	Phase 1	2019	2021	NCT04481113;NCT03905889;NCT04627064;NCT03878524
Carcinoma	D002277	abemaciclib	Phase 2	2019	2021	NCT04305834;NCT03781960;NCT03979508;NCT04351230;NCT03939897;NCT04616183;NCT04003896;NCT03531645;NCT03655444;NCT04469764
Neoplasm Metastasis	D009362	abemaciclib	Phase 1	2013	2017	NCT02688088;NCT02014129;NCT02919696;NCT02411591;NCT02117648
Neoplasm Metastasis	D009362	abemaciclib	Phase 2	2015	2015	NCT02308020
Neoplasm Metastasis	D009362	abemaciclib	Phase 4	2021	2021	NCT04707196
Head and Neck Neoplasms	D006258	abemaciclib	Phase 2	2017	2021	NCT03292250;NCT03938337;NCT04169074;NCT03356223;NCT03356587
Prostatic Neoplasms	D011471	abemaciclib	Phase 1	2020	2020	NCT03878524
Prostatic Neoplasms	D011471	abemaciclib	Phase 2	2018	2021	NCT03706365;NCT04408924;NCT04298983;NCT04751929;NCT04272645
Adenocarcinoma	D000230	abemaciclib	Phase 1	2019	2021	NCT04481113;NCT04049227;NCT03878524
Adenocarcinoma	D000230	abemaciclib	Phase 2	2017	2020	NCT03997448;NCT03643510;NCT04616183;NCT02981342
Endometrial Neoplasms	D016889	abemaciclib	Phase 1	2019	2019	NCT04188548
Endometrial Neoplasms	D016889	abemaciclib	Phase 2	2018	2020	NCT03675893;NCT03339843;NCT04469764;NCT04393285
Carcinoma, Hepatocellular	D006528	abemaciclib	Phase 2	2019	2019	NCT03781960
Mesothelioma	D008654	abemaciclib	Phase 1	2012	2012	NCT01655225
Mesothelioma	D008654	abemaciclib	Phase 2	2019	2019	NCT03654833
Neoplasms, Plasma Cell	D054219	abemaciclib	Phase 1	2020	2020	NCT03878524
Neoplasms, Plasma Cell	D054219	abemaciclib	Phase 2	2019	2019	NCT03732703
Neurofibromatoses	D017253	abemaciclib	Phase 2	2021	2021	NCT04750928
Neurofibromatosis 1	D009456	abemaciclib	Phase 2	2021	2021	NCT04750928
Neurofibroma	D009455	abemaciclib	Phase 2	2021	2021	NCT04750928
Triple Negative Breast Neoplasms	D064726	abemaciclib	Phase 2	2020	2020	NCT03979508
Carcinoma in Situ	D002278	abemaciclib	Phase 2	2020	2020	NCT03979508
Carcinoma, Ductal	D044584	abemaciclib	Phase 2	2020	2020	NCT03979508
Carcinoma, Intraductal, Noninfiltrating	D002285	abemaciclib	Phase 2	2020	2020	NCT03979508
Carcinoma, Lobular	D018275	abemaciclib	Phase 2	2020	2020	NCT03979508
Breast Carcinoma In Situ	D000071960	abemaciclib	Phase 2	2020	2020	NCT03979508
Carcinoma, Ductal, Breast	D018270	abemaciclib	Phase 2	2020	2020	NCT03979508
Melanoma	D008545	abemaciclib	Phase 2	2015	2015	NCT02308020
Glioblastoma	D005909	abemaciclib	Phase 1	2019	2020	NCT04074785;NCT04391595
Glioblastoma	D005909	abemaciclib	Phase 2	2017	2020	NCT02981940;NCT02977780;NCT04118036
Brain Neoplasms	D001932	abemaciclib	Phase 1	2016	2019	NCT04074785;NCT02644460
Brain Neoplasms	D001932	abemaciclib	Phase 2	2017	2017	NCT03220646
Uterine Neoplasms	D014594	abemaciclib	Phase 2	2018	2018	NCT03643510
Retinoblastoma	D012175	abemaciclib	Phase 2	2017	2017	NCT03130439
Cholangiocarcinoma	D018281	abemaciclib	Phase 1	2016	2016	NCT02784795
Cholangiocarcinoma	D018281	abemaciclib	Phase 2	2018	2018	NCT03339843
Liposarcoma	D008080	abemaciclib	Phase 2	2016	2016	NCT02846987
Oligodendroglioma	D009837	abemaciclib	Phase 2	2019	2019	NCT03969706
Carcinoma, Endometrioid	D018269	abemaciclib	Phase 1	2019	2019	NCT04049227
Colorectal Neoplasms	D015179	abemaciclib	Phase 1	2016	2016	NCT02857270
Colorectal Neoplasms	D015179	abemaciclib	Phase 2	2019	2020	NCT04616183;NCT04165031
Rectal Neoplasms	D012004	abemaciclib	Phase 2	2020	2020	NCT04616183
Colonic Neoplasms	D003110	abemaciclib	Phase 2	2020	2020	NCT04616183
Thyroid Neoplasms	D013964	abemaciclib	Phase 2	2020	2020	NCT04552769
Thyroid Carcinoma, Anaplastic	D065646	abemaciclib	Phase 2	2020	2020	NCT04552769
Cystadenocarcinoma, Serous	D018284	abemaciclib	Phase 1	2021	2021	NCT04633239
Cystadenocarcinoma, Serous	D018284	abemaciclib	Phase 2	2019	2019	NCT03531645
Genital Neoplasms, Female	D005833	abemaciclib	Phase 2	2019	2019	NCT03531645
Neoplasms, Second Primary	D016609	abemaciclib	Phase 1	2017	2017	NCT02919696
Small Cell Lung Carcinoma	D055752	abemaciclib	Phase 2	2020	2020	NCT04010357
Sarcoma	D012509	abemaciclib	Phase 1	2016	2016	NCT02784795
Sarcoma	D012509	abemaciclib	Phase 2	2019	2019	NCT04040205
Osteosarcoma	D012516	abemaciclib	Phase 1	2016	2016	NCT02644460
Osteosarcoma	D012516	abemaciclib	Phase 2	2019	2019	NCT04040205
Chondrosarcoma	D002813	abemaciclib	Phase 2	2019	2019	NCT04040205
Carcinoma, Squamous Cell	D002294	abemaciclib	Phase 2	2017	2019	NCT03655444;NCT03356587
Squamous Cell Carcinoma of Head and Neck	D000077195	abemaciclib	Phase 2	2017	2019	NCT03655444;NCT03356587
Lymphoma, Mantle-Cell	D020522	abemaciclib	Phase 1	2016	2016	NCT02745769
Lymphoma, Mantle-Cell	D020522	abemaciclib	Phase 2	2013	2013	NCT01739309
Neuroendocrine Tumors	D018358	abemaciclib	Phase 2	2019	2019	NCT03891784
Carcinoid Tumor	D002276	abemaciclib	Phase 2	2019	2019	NCT03891784
Intestinal Neoplasms	D007414	abemaciclib	Phase 2	2019	2019	NCT03891784
Pancreatic Neoplasms	D010190	abemaciclib	Phase 1	2020	2020	NCT03878524
Pancreatic Neoplasms	D010190	abemaciclib	Phase 2	2019	2019	NCT03891784
Stomach Neoplasms	D013274	abemaciclib	Phase 2	2019	2019	NCT03891784
Glioma	D005910	abemaciclib	Phase 1	2016	2020	NCT02644460;NCT04220892
Neuroblastoma	D009447	abemaciclib	Phase 1	2016	2016	NCT02644460
Rhabdomyosarcoma	D012208	abemaciclib	Phase 1	2016	2016	NCT02644460
Sarcoma, Ewing	D012512	abemaciclib	Phase 1	2016	2016	NCT02644460
Rhabdoid Tumor	D018335	abemaciclib	Phase 1	2016	2016	NCT02644460
Carcinoma, Renal Cell	D002292	abemaciclib	Phase 1	2019	2021	NCT03905889;NCT04627064
Lymphoma	D008223	abemaciclib	Phase 1	2020	2020	NCT03878524
Lymphoma	D008223	abemaciclib	Phase 2	2013	2013	NCT01739309
Leukemia	D007938	abemaciclib	Phase 1	2020	2020	NCT03878524
Leukemia, Myeloid	D007951	abemaciclib	Phase 1	2020	2020	NCT03878524
Leukemia, Myeloid, Acute	D015470	abemaciclib	Phase 1	2020	2020	NCT03878524
Preleukemia	D011289	abemaciclib	Phase 1	2020	2020	NCT03878524
Leukemia, Lymphoid	D007945	abemaciclib	Phase 1	2020	2020	NCT03878524
Precursor Cell Lymphoblastic Leukemia-Lymphoma	D054198	abemaciclib	Phase 1	2020	2020	NCT03878524
Leukemia, Lymphocytic, Chronic, B-Cell	D015451	abemaciclib	Phase 1	2020	2020	NCT03878524
Hodgkin Disease	D006689	abemaciclib	Phase 1	2020	2020	NCT03878524
Leukemia, Myelogenous, Chronic, BCR-ABL Positive	D015464	abemaciclib	Phase 1	2020	2020	NCT03878524
Hematologic Neoplasms	D019337	abemaciclib	Phase 1	2020	2020	NCT03878524
Leukemia, Myelomonocytic, Chronic	D015477	abemaciclib	Phase 1	2020	2020	NCT03878524
Leukemia, Myelomonocytic, Juvenile	D054429	abemaciclib	Phase 1	2020	2020	NCT03878524
Leukemia, Myeloid, Chronic-Phase	D015466	abemaciclib	Phase 1	2020	2020	NCT03878524
Leukemia, Myeloid, Accelerated Phase	D015465	abemaciclib	Phase 1	2020	2020	NCT03878524
Leukemia, Myeloid, Chronic, Atypical, BCR-ABL Negative	D054438	abemaciclib	Phase 1	2020	2020	NCT03878524
Blast Crisis	D001752	abemaciclib	Phase 1	2020	2020	NCT03878524
Lymphoma	D008223	acalabrutinib	Phase 1	2014	2021	NCT02717624;NCT04462328;NCT04688151;NCT03527147;NCT02112526;NCT03219047
Lymphoma	D008223	acalabrutinib	Phase 2	2015	2022	NCT04765111;NCT02180711;NCT03162536;NCT04257578;NCT04566887;NCT04155710;NCT02213926;NCT04604067;NCT03932331;NCT04115631;NCT04002947;NCT04548648;NCT03571308;NCT03946878;NCT04646395;NCT03863184;NCT04189757;NCT04502394;NCT04783415;NCT02337829;NCT02362035;NCT04404088;NCT04189952;NCT03623373;NCT04169737;NCT03516617;NCT03788291;NCT04626791;NCT04402138;NCT04116437;NCT04484012;NCT04094142;NCT04546620;NCT…
Lymphoma	D008223	acalabrutinib	Phase 3	2016	2021	NCT04529772;NCT02972840;NCT04662255;NCT02735876;NCT04666038
Lymphoma, Mantle-Cell	D020522	acalabrutinib	Phase 1	2016	2020	NCT02717624;NCT04564040;NCT03219047
Lymphoma, Mantle-Cell	D020522	acalabrutinib	Phase 2	2015	2022	NCT04765111;NCT04716075;NCT03162536;NCT04566887;NCT02213926;NCT03932331;NCT04115631;NCT03946878;NCT03863184;NCT04189757;NCT04783415;NCT03623373;NCT04626791;NCT04402138;NCT04116437;NCT04484012;NCT03740529
Lymphoma, Mantle-Cell	D020522	acalabrutinib	Phase 3	2016	2021	NCT02972840;NCT04662255;NCT02735876
Leukemia, Lymphoid	D007945	acalabrutinib	Phase 1	2014	2014	NCT02296918;NCT02157324
Leukemia, Lymphoid	D007945	acalabrutinib	Phase 2	2014	2021	NCT04716075;NCT03162536;NCT04155710;NCT03685708;NCT03932331;NCT03580928;NCT02029443;NCT04502394;NCT03702231;NCT04657094;NCT02337829;NCT04189952;NCT04169737;NCT03516617;NCT03788291;NCT04016805;NCT03787264;NCT03328273;NCT04624633;NCT02717611;NCT04505254;NCT03740529
Leukemia, Lymphoid	D007945	acalabrutinib	Phase 3	2015	2021	NCT02477696;NCT04008706;NCT04075292;NCT04178798;NCT03836261;NCT02970318;NCT04666038
Leukemia, Lymphocytic, Chronic, B-Cell	D015451	acalabrutinib	Phase 1	2014	2014	NCT02296918;NCT02157324
Leukemia, Lymphocytic, Chronic, B-Cell	D015451	acalabrutinib	Phase 2	2014	2021	NCT04716075;NCT03162536;NCT04155710;NCT04660045;NCT03685708;NCT03932331;NCT04722172;NCT03580928;NCT02029443;NCT04502394;NCT03702231;NCT04657094;NCT02337829;NCT02362035;NCT04189952;NCT04169737;NCT03516617;NCT03788291;NCT04016805;NCT03787264;NCT04116437;NCT03328273;NCT04624633;NCT02717611;NCT04505254;NCT03740529
Leukemia, Lymphocytic, Chronic, B-Cell	D015451	acalabrutinib	Phase 3	2015	2021	NCT02477696;NCT04008706;NCT02475681;NCT04075292;NCT04178798;NCT03836261;NCT02970318;NCT04666038
Pancreatic Neoplasms	D010190	acalabrutinib	Phase 2	2015	2015	NCT02362048;NCT02570711
Lymphoma, Non-Hodgkin	D008228	acalabrutinib	Phase 1	2018	2018	NCT03527147
Lymphoma, Non-Hodgkin	D008228	acalabrutinib	Phase 2	2015	2020	NCT02180711;NCT04257578;NCT04094142
Lymphoma, B-Cell	D016393	acalabrutinib	Phase 1	2014	2014	NCT02112526
Lymphoma, B-Cell	D016393	acalabrutinib	Phase 2	2015	2021	NCT02180711;NCT03162536;NCT04257578;NCT04604067;NCT04002947;NCT03571308;NCT04502394;NCT04189952;NCT04094142;NCT04546620;NCT03740529
Lymphoma, B-Cell	D016393	acalabrutinib	Phase 3	2020	2020	NCT04529772
Leukemia	D007938	acalabrutinib	Phase 1	2014	2014	NCT02296918;NCT02157324
Leukemia	D007938	acalabrutinib	Phase 2	2014	2021	NCT03162536;NCT04155710;NCT03013998;NCT03932331;NCT03580928;NCT02029443;NCT04477291;NCT04502394;NCT04657094;NCT02337829;NCT02362035;NCT04189952;NCT04169737;NCT03516617;NCT03788291;NCT04016805;NCT03328273;NCT04624633;NCT04505254;NCT03740529
Leukemia	D007938	acalabrutinib	Phase 3	2015	2021	NCT02477696;NCT04008706;NCT04075292;NCT04178798;NCT03836261;NCT02970318;NCT04666038
Lymphoma, Follicular	D008224	acalabrutinib	Phase 2	2017	2020	NCT03162536;NCT04404088
Lymphoma, B-Cell, Marginal Zone	D018442	acalabrutinib	Phase 2	2017	2021	NCT03162536;NCT04646395;NCT04189952;NCT03740529
Lymphoma, Large B-Cell, Diffuse	D016403	acalabrutinib	Phase 1	2014	2018	NCT03527147;NCT02112526
Lymphoma, Large B-Cell, Diffuse	D016403	acalabrutinib	Phase 2	2017	2021	NCT03162536;NCT04257578;NCT04604067;NCT04002947;NCT03571308;NCT03736616;NCT04502394;NCT04189952;NCT04546620
Lymphoma, Large B-Cell, Diffuse	D016403	acalabrutinib	Phase 3	2020	2020	NCT04529772
Hematologic Neoplasms	D019337	acalabrutinib	Phase 2	2015	2021	NCT03162536;NCT04630756;NCT02362035
Waldenstrom Macroglobulinemia	D008258	acalabrutinib	Phase 2	2014	2020	NCT03162536;NCT04624906;NCT02362035;NCT02180724;NCT04116437;NCT03740529
Leukemia, Myeloid	D007951	acalabrutinib	Phase 2	2016	2020	NCT03013998;NCT04477291
Leukemia, Myeloid, Acute	D015470	acalabrutinib	Phase 2	2016	2020	NCT03013998;NCT04477291
Leukemia, Prolymphocytic	D015463	acalabrutinib	Phase 1	2014	2014	NCT02296918
Leukemia, Prolymphocytic	D015463	acalabrutinib	Phase 2	2014	2014	NCT02029443
Carcinoma	D002277	acalabrutinib	Phase 2	2015	2015	NCT02448303;NCT02454179;NCT02351739
Carcinoma, Non-Small-Cell Lung	D002289	acalabrutinib	Phase 2	2015	2015	NCT02448303
Neoplasm Metastasis	D009362	acalabrutinib	Phase 1	2021	2021	NCT04462328
Multiple Myeloma	D009101	acalabrutinib	Phase 1	2015	2015	NCT02211014
Multiple Myeloma	D009101	acalabrutinib	Phase 2	2015	2015	NCT02362035;NCT02328014
Neoplasms, Plasma Cell	D054219	acalabrutinib	Phase 1	2015	2015	NCT02211014
Glioblastoma	D005909	acalabrutinib	Phase 2	2016	2016	NCT02586857
Ovarian Neoplasms	D010051	acalabrutinib	Phase 2	2015	2015	NCT02537444
Carcinoma, Ovarian Epithelial	D000077216	acalabrutinib	Phase 2	2015	2015	NCT02537444
Carcinoma, Squamous Cell	D002294	acalabrutinib	Phase 2	2015	2015	NCT02454179
Squamous Cell Carcinoma of Head and Neck	D000077195	acalabrutinib	Phase 2	2015	2015	NCT02454179
Carcinoma, Transitional Cell	D002295	acalabrutinib	Phase 2	2015	2015	NCT02351739
Carcinoma, Non-Small-Cell Lung	D002289	afatinib	Phase 1	2009	2020	NCT03711422;NCT03827070;NCT02191891;NCT01288430;NCT01647711;NCT03054038;NCT01090011;NCT00993499;NCT04448379;NCT01999985;NCT02364609
Carcinoma, Non-Small-Cell Lung	D002289	afatinib	Phase 2	2007	2021	NCT02716311;NCT02098954;NCT02369484;NCT03810872;NCT02595840;NCT02795156;NCT03574402;NCT02747953;NCT02488694;NCT03157089;NCT04148898;NCT03623750;NCT02470065;NCT02597946;NCT04470076;NCT01932229;NCT01542437;NCT03727724;NCT04497584;NCT01415011;NCT02906163;NCT01003899;NCT02183883;NCT00730925;NCT00525148;NCT03399669;NCT00711594;NCT01156545;NCT00796549;NCT02450656;NCT01746251
Carcinoma, Non-Small-Cell Lung	D002289	afatinib	Phase 3	2008	2015	NCT02044380;NCT02438722;NCT01853826;NCT01523587;NCT01814553;NCT01121393;NCT00656136;NCT00949650;NCT01085136;NCT01953913
Carcinoma, Non-Small-Cell Lung	D002289	afatinib	Phase 4	2014	2020	NCT04413201;NCT02695290;NCT02208843;NCT04356118;NCT02514174
Urinary Bladder Neoplasms	D001749	afatinib	Phase 2	2013	2015	NCT02122172;NCT02465060
Urethral Neoplasms	D014523	afatinib	Phase 2	2013	2013	NCT02122172
Ureteral Neoplasms	D014516	afatinib	Phase 2	2013	2013	NCT02122172
Multiple Myeloma	D009101	afatinib	Phase 1	2020	2020	NCT03878524
Multiple Myeloma	D009101	afatinib	Phase 2	2015	2016	NCT02693535;NCT04439136;NCT02465060
Lymphoma, Non-Hodgkin	D008228	afatinib	Phase 1	2020	2020	NCT03878524
Lymphoma, Non-Hodgkin	D008228	afatinib	Phase 2	2016	2016	NCT02693535
Carcinoma, Squamous Cell	D002294	afatinib	Phase 1	2012	2018	NCT03652233;NCT01721525
Carcinoma, Squamous Cell	D002294	afatinib	Phase 2	2007	2020	NCT01732640;NCT01824823;NCT03088059;NCT03486509;NCT03157089;NCT01608022;NCT02979977;NCT00514943;NCT02541903;NCT03940976;NCT01538381;NCT02353936;NCT01415674;NCT03695510;NCT04533321
Carcinoma, Squamous Cell	D002294	afatinib	Phase 3	2011	2012	NCT01427478;NCT01345682
Carcinoma, Squamous Cell	D002294	afatinib	Phase 4	2018	2018	NCT04132102
Squamous Cell Carcinoma of Head and Neck	D000077195	afatinib	Phase 1	2013	2018	NCT03652233;NCT01783587
Squamous Cell Carcinoma of Head and Neck	D000077195	afatinib	Phase 2	2012	2019	NCT01732640;NCT01824823;NCT03088059;NCT01538381;NCT01415674;NCT03695510
Squamous Cell Carcinoma of Head and Neck	D000077195	afatinib	Phase 3	2011	2011	NCT01427478
Lung Neoplasms	D008175	afatinib	Phase 1	2011	2020	NCT03711422;NCT03827070;NCT01288430;NCT01836341;NCT04448379;NCT01999985;NCT02364609
Lung Neoplasms	D008175	afatinib	Phase 2	2008	2021	NCT02716311;NCT02629523;NCT02747953;NCT02488694;NCT03157089;NCT04148898;NCT02768337;NCT02625168;NCT02470065;NCT04470076;NCT01542437;NCT02271906;NCT04497584;NCT01480141;NCT01415011;NCT02906163;NCT02465060;NCT03399669;NCT00711594;NCT01156545;NCT01466660
Lung Neoplasms	D008175	afatinib	Phase 3	2015	2015	NCT02438722
Lung Neoplasms	D008175	afatinib	Phase 4	2020	2020	NCT04356118
Breast Neoplasms	D001943	afatinib	Phase 1	2009	2020	NCT00950742;NCT01649271;NCT03878524
Breast Neoplasms	D001943	afatinib	Phase 2	2006	2020	NCT01594177;NCT00826267;NCT02768337;NCT02511847;NCT01271725;NCT00431067;NCT01325428;NCT02465060;NCT01531764;NCT01441596;NCT02115048;NCT00425854;NCT00708214;NCT04158947
Breast Neoplasms	D001943	afatinib	Phase 3	2010	2010	NCT01125566
Stomach Neoplasms	D013274	afatinib	Phase 1	2012	2012	NCT01649271
Stomach Neoplasms	D013274	afatinib	Phase 2	2013	2016	NCT02501603;NCT01743365;NCT02465060
Carcinoma	D002277	afatinib	Phase 1	2011	2020	NCT02451553;NCT03652233;NCT01288430;NCT03878524
Carcinoma	D002277	afatinib	Phase 2	2007	2020	NCT01824823;NCT03088059;NCT02795156;NCT03486509;NCT03157089;NCT02491099;NCT01608022;NCT00514943;NCT02541903;NCT03940976;NCT04183712;NCT01538381;NCT02465060;NCT02353936;NCT01415674;NCT04533321
Carcinoma	D002277	afatinib	Phase 3	2011	2012	NCT01427478;NCT01523587;NCT01345682
Carcinoma	D002277	afatinib	Phase 4	2018	2018	NCT04132102
Neoplasm Metastasis	D009362	afatinib	Phase 1	2012	2018	NCT03711422;NCT01679405
Neoplasm Metastasis	D009362	afatinib	Phase 2	2011	2020	NCT04148898;NCT02142036;NCT03785249;NCT01441596;NCT04158947
Neoplasm Metastasis	D009362	afatinib	Phase 4	2020	2020	NCT04356118
Meningeal Neoplasms	D008577	afatinib	Phase 1	2018	2018	NCT03711422
Esophageal Neoplasms	D004938	afatinib	Phase 2	2014	2015	NCT02274012;NCT02465060;NCT02353936
Pancreatic Neoplasms	D010190	afatinib	Phase 1	2015	2020	NCT02451553;NCT02975141;NCT03878524
Pancreatic Neoplasms	D010190	afatinib	Phase 2	2015	2015	NCT02465060;NCT02450656
Carcinoma, Ductal	D044584	afatinib	Phase 1	2015	2015	NCT02451553
Head and Neck Neoplasms	D006258	afatinib	Phase 2	2007	2019	NCT02979977;NCT00514943;NCT03695510
Head and Neck Neoplasms	D006258	afatinib	Phase 3	2011	2014	NCT01856478;NCT02131155;NCT01345682;NCT01345669
Chordoma	D002817	afatinib	Phase 2	2018	2018	NCT03083678
Neoplasms, Second Primary	D016609	afatinib	Phase 2	2014	2020	NCT04148898;NCT02142036;NCT04158947
Neoplasms, Second Primary	D016609	afatinib	Phase 4	2020	2020	NCT04356118
Meningeal Carcinomatosis	D055756	afatinib	Phase 2	2019	2019	NCT04148898
Meningeal Carcinomatosis	D055756	afatinib	Phase 4	2020	2020	NCT04356118
Brain Neoplasms	D001932	afatinib	Phase 1	2016	2016	NCT02423525
Brain Neoplasms	D001932	afatinib	Phase 2	2015	2020	NCT02768337;NCT04158947
Rhabdomyosarcoma	D012208	afatinib	Phase 2	2015	2015	NCT02372006
Neuroectodermal Tumors	D017599	afatinib	Phase 2	2015	2015	NCT02372006
Neuroectodermal Tumors, Primitive	D018242	afatinib	Phase 2	2015	2015	NCT02372006
Colorectal Neoplasms	D015179	afatinib	Phase 2	2006	2015	NCT00801294;NCT01152437;NCT02465060;NCT01919879;NCT02450656
Cystadenocarcinoma, Serous	D018284	afatinib	Phase 2	2015	2015	NCT02491099
Esophageal Squamous Cell Carcinoma	D000077277	afatinib	Phase 2	2012	2019	NCT01608022;NCT03940976;NCT02353936
Neoplasms, Squamous Cell	D018307	afatinib	Phase 1	2012	2012	NCT01721525
Neoplasms, Squamous Cell	D018307	afatinib	Phase 2	2017	2017	NCT02979977
Glioma	D005910	afatinib	Phase 2	2008	2015	NCT00727506;NCT02465060
Triple Negative Breast Neoplasms	D064726	afatinib	Phase 2	2015	2015	NCT02511847
Adenocarcinoma	D000230	afatinib	Phase 1	2020	2020	NCT03878524
Adenocarcinoma	D000230	afatinib	Phase 2	2009	2020	NCT04201756;NCT02876081;NCT01003899;NCT01466660
Adenocarcinoma	D000230	afatinib	Phase 3	2009	2010	NCT01121393;NCT00949650
Adenocarcinoma of Lung	D000077192	afatinib	Phase 2	2009	2020	NCT04201756;NCT01003899;NCT01466660
Gallbladder Neoplasms	D005706	afatinib	Phase 2	2019	2019	NCT04183712
Small Cell Lung Carcinoma	D055752	afatinib	Phase 2	2017	2017	NCT02876081
Inflammatory Breast Neoplasms	D058922	afatinib	Phase 2	2011	2011	NCT01325428
Lymphoma	D008223	afatinib	Phase 1	2020	2020	NCT03878524
Lymphoma	D008223	afatinib	Phase 2	2015	2015	NCT04439136;NCT02465060
Neoplasms, Plasma Cell	D054219	afatinib	Phase 1	2020	2020	NCT03878524
Neoplasms, Plasma Cell	D054219	afatinib	Phase 2	2015	2015	NCT04439136;NCT02465060
Melanoma	D008545	afatinib	Phase 2	2015	2015	NCT02465060
Endometrial Neoplasms	D016889	afatinib	Phase 2	2015	2015	NCT02465060
Ovarian Neoplasms	D010051	afatinib	Phase 2	2015	2015	NCT02465060
Carcinoma, Ovarian Epithelial	D000077216	afatinib	Phase 2	2015	2015	NCT02465060
Prostatic Neoplasms	D011471	afatinib	Phase 1	2020	2020	NCT03878524
Prostatic Neoplasms	D011471	afatinib	Phase 2	2006	2015	NCT02465060;NCT00706628;NCT01320280
Rectal Neoplasms	D012004	afatinib	Phase 2	2015	2015	NCT02465060
Thyroid Neoplasms	D013964	afatinib	Phase 2	2015	2015	NCT02465060
Uterine Neoplasms	D014594	afatinib	Phase 2	2015	2015	NCT02465060
Carcinoma, Hepatocellular	D006528	afatinib	Phase 2	2015	2015	NCT02465060
Colonic Neoplasms	D003110	afatinib	Phase 2	2015	2015	NCT02465060
Skin Neoplasms	D012878	afatinib	Phase 2	2015	2015	NCT02465060
Carcinoma, Renal Cell	D002292	afatinib	Phase 2	2015	2015	NCT02465060
Kidney Neoplasms	D007680	afatinib	Phase 2	2015	2015	NCT02465060
Urologic Neoplasms	D014571	afatinib	Phase 2	2016	2016	NCT02780687
Glioblastoma	D005909	afatinib	Phase 1	2009	2009	NCT00977431
Gastrointestinal Neoplasms	D005770	afatinib	Phase 2	2015	2015	NCT02450656
Digestive System Neoplasms	D004067	afatinib	Phase 2	2015	2015	NCT02450656
Leukemia	D007938	afatinib	Phase 1	2020	2020	NCT03878524
Leukemia, Myeloid	D007951	afatinib	Phase 1	2020	2020	NCT03878524
Leukemia, Myeloid, Acute	D015470	afatinib	Phase 1	2020	2020	NCT03878524
Preleukemia	D011289	afatinib	Phase 1	2020	2020	NCT03878524
Leukemia, Lymphoid	D007945	afatinib	Phase 1	2020	2020	NCT03878524
Precursor Cell Lymphoblastic Leukemia-Lymphoma	D054198	afatinib	Phase 1	2020	2020	NCT03878524
Leukemia, Lymphocytic, Chronic, B-Cell	D015451	afatinib	Phase 1	2020	2020	NCT03878524
Hodgkin Disease	D006689	afatinib	Phase 1	2020	2020	NCT03878524
Leukemia, Myelogenous, Chronic, BCR-ABL Positive	D015464	afatinib	Phase 1	2020	2020	NCT03878524
Hematologic Neoplasms	D019337	afatinib	Phase 1	2020	2020	NCT03878524
Leukemia, Myelomonocytic, Chronic	D015477	afatinib	Phase 1	2020	2020	NCT03878524
Leukemia, Myelomonocytic, Juvenile	D054429	afatinib	Phase 1	2020	2020	NCT03878524
Leukemia, Myeloid, Chronic-Phase	D015466	afatinib	Phase 1	2020	2020	NCT03878524
Leukemia, Myeloid, Accelerated Phase	D015465	afatinib	Phase 1	2020	2020	NCT03878524
Leukemia, Myeloid, Chronic, Atypical, BCR-ABL Negative	D054438	afatinib	Phase 1	2020	2020	NCT03878524
Blast Crisis	D001752	afatinib	Phase 1	2020	2020	NCT03878524
Lymphoma	D008223	alectinib	Phase 1	2012	2012	NCT01634763
Lymphoma	D008223	alectinib	Phase 3	2016	2017	NCT02838420;NCT03194893
Lymphoma	D008223	alectinib	Phase 4	2020	2020	NCT04362072
Lung Neoplasms	D008175	alectinib	Phase 1	2014	2014	NCT02013219
Lung Neoplasms	D008175	alectinib	Phase 2	2013	2021	NCT04302025;NCT03944772;NCT04634110;NCT02706626;NCT04111705;NCT03202940;NCT03087448;NCT03131206;NCT03779191;NCT03737994;NCT03445000;NCT02450903;NCT01871805;NCT02521051
Lung Neoplasms	D008175	alectinib	Phase 3	2014	2017	NCT03178552;NCT02838420;NCT02075840;NCT02604342
Lung Neoplasms	D008175	alectinib	Phase 4	2020	2020	NCT04356118
Carcinoma, Non-Small-Cell Lung	D002289	alectinib	Phase 1	2014	2014	NCT02013219
Carcinoma, Non-Small-Cell Lung	D002289	alectinib	Phase 2	2013	2020	NCT02314481;NCT04302025;NCT03944772;NCT02706626;NCT03535740;NCT04111705;NCT03202940;NCT03087448;NCT03131206;NCT03445000;NCT02450903;NCT01801111;NCT01871805;NCT02521051;NCT03155009
Carcinoma, Non-Small-Cell Lung	D002289	alectinib	Phase 3	2014	2019	NCT03456076;NCT03178552;NCT02838420;NCT03596866;NCT02075840;NCT02604342
Carcinoma, Non-Small-Cell Lung	D002289	alectinib	Phase 4	2020	2020	NCT04356118
Neoplasms, Unknown Primary	D009382	alectinib	Phase 2	2018	2018	NCT03498521
Central Nervous System Neoplasms	D016543	alectinib	Phase 2	2021	2021	NCT04774718
Carcinoma	D002277	alectinib	Phase 2	2020	2020	NCT04644432
Carcinoma, Renal Cell	D002292	alectinib	Phase 2	2020	2020	NCT04644432
Kidney Neoplasms	D007680	alectinib	Phase 2	2020	2020	NCT04644432
Urogenital Neoplasms	D014565	alectinib	Phase 2	2020	2020	NCT04644432
Urologic Neoplasms	D014571	alectinib	Phase 2	2020	2020	NCT04644432
Neoplasm Metastasis	D009362	alectinib	Phase 2	2020	2021	NCT04634110;NCT04116541
Neoplasm Metastasis	D009362	alectinib	Phase 4	2020	2020	NCT04356118
Glioblastoma	D005909	alectinib	Phase 2	2018	2018	NCT03158389
Thyroid Neoplasms	D013964	alectinib	Phase 2	2017	2017	NCT03131206
Gastrointestinal Neoplasms	D005770	alectinib	Phase 2	2020	2020	NCT04591431
Neoplasms, Second Primary	D016609	alectinib	Phase 4	2020	2020	NCT04356118
Meningeal Carcinomatosis	D055756	alectinib	Phase 4	2020	2020	NCT04356118
Triple Negative Breast Neoplasms	D064726	alpelisib	Phase 1	2012	2012	NCT01623349
Triple Negative Breast Neoplasms	D064726	alpelisib	Phase 2	2020	2020	NCT04216472
Triple Negative Breast Neoplasms	D064726	alpelisib	Phase 3	2020	2020	NCT04251533
Breast Neoplasms	D001943	alpelisib	Phase 1	2010	2019	NCT02734615;NCT01623349;NCT03207529;NCT02058381;NCT04188548;NCT02167854;NCT02077933;NCT02038010;NCT01219699;NCT02088684;NCT02051751;NCT01791478;NCT01300962;NCT01870505
Breast Neoplasms	D001943	alpelisib	Phase 2	2013	2021	NCT02379247;NCT02506556;NCT01923168;NCT04300790;NCT04544189;NCT04215003;NCT03056755;NCT04524000;NCT04762979;NCT04216472;NCT03284957;NCT03386162;NCT01872260
Breast Neoplasms	D001943	alpelisib	Phase 3	2015	2020	NCT04251533;NCT04208178;NCT02437318;NCT03439046
Ovarian Neoplasms	D010051	alpelisib	Phase 1	2012	2012	NCT01623349
Ovarian Neoplasms	D010051	alpelisib	Phase 3	2021	2021	NCT04729387
Carcinoma, Ovarian Epithelial	D000077216	alpelisib	Phase 1	2012	2012	NCT01623349
Carcinoma, Ovarian Epithelial	D000077216	alpelisib	Phase 3	2021	2021	NCT04729387
Melanoma	D008545	alpelisib	Phase 1	2014	2014	NCT02273219
Uveal Neoplasms	D014604	alpelisib	Phase 1	2014	2014	NCT02273219
Head and Neck Neoplasms	D006258	alpelisib	Phase 1	2014	2014	NCT02051751
Head and Neck Neoplasms	D006258	alpelisib	Phase 2	2017	2017	NCT03292250
Carcinoma	D002277	alpelisib	Phase 1	2013	2019	NCT03207529;NCT01822613;NCT02537223
Carcinoma	D002277	alpelisib	Phase 2	2012	2020	NCT02145312;NCT02298595;NCT03601507;NCT01602315;NCT04216472
Carcinoma, Squamous Cell	D002294	alpelisib	Phase 1	2013	2015	NCT01822613;NCT02537223;NCT02282371
Carcinoma, Squamous Cell	D002294	alpelisib	Phase 2	2012	2018	NCT02145312;NCT02298595;NCT03601507;NCT01602315
Squamous Cell Carcinoma of Head and Neck	D000077195	alpelisib	Phase 1	2015	2015	NCT02537223
Squamous Cell Carcinoma of Head and Neck	D000077195	alpelisib	Phase 2	2012	2016	NCT02145312;NCT01602315
Endometrial Neoplasms	D016889	alpelisib	Phase 1	2019	2019	NCT04188548
Pancreatic Neoplasms	D010190	alpelisib	Phase 1	2014	2014	NCT02155088
Esophageal Squamous Cell Carcinoma	D000077277	alpelisib	Phase 1	2013	2013	NCT01822613
Oropharyngeal Neoplasms	D009959	alpelisib	Phase 2	2016	2016	NCT02298595
Neuroendocrine Tumors	D018358	alpelisib	Phase 1	2014	2014	NCT02077933
Carcinoma, Renal Cell	D002292	alpelisib	Phase 1	2014	2014	NCT02077933
Kidney Neoplasms	D007680	alpelisib	Phase 1	2014	2014	NCT02077933
Colorectal Neoplasms	D015179	alpelisib	Phase 2	2012	2021	NCT04753203;NCT01719380
Gastrointestinal Stromal Tumors	D046152	alpelisib	Phase 1	2013	2013	NCT01735968
Stomach Neoplasms	D013274	alpelisib	Phase 1	2012	2012	NCT01613950
Stomach Neoplasms	D013274	alpelisib	Phase 2	2020	2020	NCT04526470
Esophageal Neoplasms	D004938	alpelisib	Phase 1	2012	2012	NCT01613950
Rectal Neoplasms	D012004	alpelisib	Phase 1	2016	2016	NCT02550743
Meningioma	D008579	alpelisib	Phase 1	2019	2019	NCT03631953
Carcinoma, Ductal, Breast	D018270	alpelisib	Phase 1	2013	2013	NCT01791478
Lung Neoplasms	D008175	alpelisib	Phase 2	2015	2015	NCT02276027
Adenocarcinoma	D000230	alpelisib	Phase 2	2015	2015	NCT02276027
Adenocarcinoma of Lung	D000077192	alpelisib	Phase 2	2015	2015	NCT02276027
Prostatic Neoplasms	D011471	alpelisib	Phase 2	2016	2016	NCT02913131
Multiple Myeloma	D009101	alpelisib	Phase 1	2014	2014	NCT02144038
Neoplasms, Plasma Cell	D054219	alpelisib	Phase 1	2014	2014	NCT02144038
Neoplasms, Squamous Cell	D018307	alpelisib	Phase 1	2014	2014	NCT02282371
Head and Neck Neoplasms	D006258	amlexanox	Phase 2	2000	2000	NCT01083875
Colorectal Neoplasms	D015179	apatinib	Phase 2	2011	2020	NCT03344614;NCT03271255;NCT04067986;NCT03190616;NCT04715633;NCT04073615;NCT03193814;NCT03397199;NCT01531777;NCT03377842;NCT03132025;NCT02829385;NCT03403452;NCT03912857;NCT03210064;NCT04202978;NCT03412994
Colorectal Neoplasms	D015179	apatinib	Phase 3	2018	2018	NCT03365765
Adenocarcinoma	D000230	apatinib	Phase 1	2015	2018	NCT03244774;NCT02691871;NCT03071042
Adenocarcinoma	D000230	apatinib	Phase 2	2015	2021	NCT04006821;NCT04781686;NCT03349866;NCT03788174;NCT04459078;NCT03030937;NCT02704767;NCT03707639;NCT04121039;NCT03707028;NCT04190745;NCT04446091;NCT03116555;NCT04572542;NCT04609176;NCT03599778;NCT02493582;NCT03376737
Adenocarcinoma	D000230	apatinib	Phase 3	2017	2019	NCT03986385;NCT04208347;NCT03042611
Glioma	D005910	apatinib	Phase 2	2016	2020	NCT04253873;NCT02848794;NCT03741244;NCT03390062;NCT04588987
Breast Neoplasms	D001943	apatinib	Phase 1	2017	2019	NCT03075462;NCT03945604
Breast Neoplasms	D001943	apatinib	Phase 2	2010	2021	NCT03982485;NCT03243838;NCT03394287;NCT03805399;NCT03348098;NCT03735082;NCT03932526;NCT03086785;NCT03535961;NCT03457467;NCT04303741;NCT03775928;NCT02878057;NCT03254654;NCT01653561;NCT01176669;NCT03650738;NCT02768415;NCT04722718
Breast Neoplasms	D001943	apatinib	Phase 3	2017	2020	NCT03580395;NCT04335006;NCT04296370
Pancreatic Neoplasms	D010190	apatinib	Phase 2	2016	2021	NCT04723030;NCT03662035;NCT04101929;NCT02726854;NCT04415385;NCT02863367
Neoplasm Metastasis	D009362	apatinib	Phase 1	2017	2017	NCT03396211
Neoplasm Metastasis	D009362	apatinib	Phase 2	2017	2020	NCT03356600;NCT03742193;NCT04682249;NCT03913182;NCT04202978
Neoplasm Metastasis	D009362	apatinib	Phase 3	2016	2016	NCT02711007;NCT02702323
Neoplasms, Second Primary	D016609	apatinib	Phase 2	2017	2019	NCT03356600;NCT03913182
Neoplasms, Second Primary	D016609	apatinib	Phase 3	2016	2016	NCT02702323
Brain Neoplasms	D001932	apatinib	Phase 2	2017	2017	NCT03356600
Esophageal Neoplasms	D004938	apatinib	Phase 2	2015	2019	NCT03787251;NCT02683655;NCT03274011;NCT03649945;NCT02544737;NCT03170310;NCT03542422
Esophageal Neoplasms	D004938	apatinib	Phase 3	2017	2017	NCT03285906
Stomach Neoplasms	D013274	apatinib	Phase 1	2016	2017	NCT03026881;NCT03276156;NCT02711969
Stomach Neoplasms	D013274	apatinib	Phase 2	2015	2020	NCT04089657;NCT03030937;NCT03428425;NCT03878472;NCT02697838;NCT04345783;NCT02529878;NCT03472365;NCT03334591;NCT02942329;NCT03007446;NCT02596256;NCT02485015;NCT04195828;NCT02662959;NCT03229096;NCT03219593;NCT03192735;NCT03950141;NCT03154983;NCT04267549;NCT04572542;NCT04182724;NCT04286711;NCT04609176;NCT04338438;NCT03599778;NCT03258034;NCT03718624;NCT03144843;NCT03104283;NCT03954756;NCT02525237;NCT…
Stomach Neoplasms	D013274	apatinib	Phase 3	2009	2020	NCT02537171;NCT02510469;NCT02409199;NCT03598348;NCT03355612;NCT03889626;NCT00970138;NCT02509806;NCT01512745;NCT04342910;NCT03813784;NCT03042611
Stomach Neoplasms	D013274	apatinib	Phase 4	2015	2016	NCT02426034;NCT02776527;NCT03384511
Osteosarcoma	D012516	apatinib	Phase 2	2017	2020	NCT04351308;NCT04044378;NCT03742193;NCT03539172;NCT03359018;NCT03163381
Osteosarcoma	D012516	apatinib	Phase 3	2016	2016	NCT02711007
Lung Neoplasms	D008175	apatinib	Phase 1	2016	2016	NCT03050411
Lung Neoplasms	D008175	apatinib	Phase 2	2010	2021	NCT03190239;NCT03547804;NCT03127319;NCT04133337;NCT03129256;NCT03461185;NCT03135977;NCT02974933;NCT04201990;NCT03417895;NCT03164694;NCT02540824;NCT01270386;NCT04425135;NCT03256721;NCT02733107;NCT02945852;NCT04128800;NCT02515435;NCT04683198;NCT03811054;NCT04749394;NCT04379739;NCT02995187;NCT03652857;NCT02980809;NCT03201146;NCT03389087;NCT04659785
Lung Neoplasms	D008175	apatinib	Phase 3	2011	2020	NCT02875457;NCT01287962;NCT04490421;NCT02702323;NCT04203485;NCT03651219;NCT02780778;NCT02332512
Lung Neoplasms	D008175	apatinib	Phase 4	2019	2019	NCT03792503
Carcinoma, Non-Small-Cell Lung	D002289	apatinib	Phase 1	2016	2016	NCT03050411
Carcinoma, Non-Small-Cell Lung	D002289	apatinib	Phase 2	2010	2021	NCT03190239;NCT03801200;NCT04670913;NCT03127319;NCT03083041;NCT04133337;NCT03129256;NCT03461185;NCT04506242;NCT02974933;NCT03267654;NCT02540824;NCT03416231;NCT01270386;NCT03256721;NCT02733107;NCT02515435;NCT03811054;NCT03758677;NCT03777124;NCT04749394;NCT04379739;NCT03652857;NCT03201146
Carcinoma, Non-Small-Cell Lung	D002289	apatinib	Phase 3	2011	2020	NCT01287962;NCT02824458;NCT04203485;NCT02780778;NCT02332512
Carcinoma, Non-Small-Cell Lung	D002289	apatinib	Phase 4	2019	2019	NCT03792503
Gastrointestinal Neoplasms	D005770	apatinib	Phase 2	2018	2018	NCT03271255
Gastrointestinal Neoplasms	D005770	apatinib	Phase 3	2019	2019	NCT03889626
Digestive System Neoplasms	D004067	apatinib	Phase 2	2018	2018	NCT03271255
Digestive System Neoplasms	D004067	apatinib	Phase 3	2019	2019	NCT03889626
Intestinal Neoplasms	D007414	apatinib	Phase 2	2018	2018	NCT03271255
Small Cell Lung Carcinoma	D055752	apatinib	Phase 2	2016	2021	NCT03547804;NCT03135977;NCT03417895;NCT02945852;NCT04128800;NCT04683198;NCT04453930;NCT02995187;NCT02980809;NCT03389087;NCT04659785;NCT03129698
Small Cell Lung Carcinoma	D055752	apatinib	Phase 3	2016	2020	NCT02875457;NCT03100955;NCT04490421;NCT03651219
Carcinoma, Squamous Cell	D002294	apatinib	Phase 1	2016	2020	NCT04393506;NCT02645864
Carcinoma, Squamous Cell	D002294	apatinib	Phase 2	2016	2020	NCT03603756;NCT03274011;NCT03193424;NCT02976896;NCT03424291;NCT03224221;NCT04666090;NCT03267121;NCT03096184;NCT03857763;NCT04440917;NCT03251417;NCT03320629;NCT03913182
Carcinoma, Squamous Cell	D002294	apatinib	Phase 4	2018	2018	NCT03725423
Esophageal Squamous Cell Carcinoma	D000077277	apatinib	Phase 1	2016	2016	NCT02645864
Esophageal Squamous Cell Carcinoma	D000077277	apatinib	Phase 2	2016	2020	NCT03603756;NCT03274011;NCT03193424;NCT02976896;NCT03224221;NCT04666090;NCT03857763;NCT03251417;NCT03320629;NCT03913182
Neoplasms, Squamous Cell	D018307	apatinib	Phase 2	2017	2018	NCT03603756;NCT03224221
Lymphoma	D008223	apatinib	Phase 2	2018	2020	NCT04476459;NCT03701022
Lymphoma	D008223	apatinib	Phase 4	2017	2018	NCT03631862;NCT03376958
Lymphoma, B-Cell	D016393	apatinib	Phase 2	2020	2020	NCT04476459
Lymphoma, B-Cell	D016393	apatinib	Phase 4	2017	2017	NCT03376958
Lymphoma, Large B-Cell, Diffuse	D016403	apatinib	Phase 2	2020	2020	NCT04476459
Lymphoma, Large B-Cell, Diffuse	D016403	apatinib	Phase 4	2017	2017	NCT03376958
Lymphoma, Large-Cell, Anaplastic	D017728	apatinib	Phase 2	2020	2020	NCT04476459
Carcinoma	D002277	apatinib	Phase 1	2016	2021	NCT04665362;NCT02645864;NCT04073784
Carcinoma	D002277	apatinib	Phase 2	2010	2021	NCT03520257;NCT03130270;NCT03511703;NCT04318730;NCT02727309;NCT04297202;NCT03193424;NCT02976896;NCT03424291;NCT04548271;NCT03092895;NCT03732105;NCT04191889;NCT02775370;NCT04014101;NCT03793725;NCT04188847;NCT01192971;NCT02942329;NCT04479527;NCT04411706;NCT04666090;NCT03267121;NCT03261791;NCT03709953;NCT03096184;NCT03046979;NCT03857763;NCT04156698;NCT02942693;NCT02874651;NCT03167385;NCT04535687;NCT…
Carcinoma	D002277	apatinib	Phase 3	2009	2020	NCT04639180;NCT03355612;NCT00970138;NCT02329860
Carcinoma	D002277	apatinib	Phase 4	2018	2018	NCT03725423
Carcinoma, Hepatocellular	D006528	apatinib	Phase 1	2021	2021	NCT04665362
Carcinoma, Hepatocellular	D006528	apatinib	Phase 2	2010	2021	NCT03520257;NCT03511703;NCT04523662;NCT02727309;NCT04297202;NCT03732105;NCT04191889;NCT04014101;NCT03793725;NCT03463876;NCT01192971;NCT02942329;NCT04479527;NCT04411706;NCT04035876;NCT03261791;NCT03046979;NCT04204577;NCT02772029;NCT04724226;NCT03114085;NCT03510416;NCT04701060;NCT03839550
Carcinoma, Hepatocellular	D006528	apatinib	Phase 3	2014	2020	NCT04639180;NCT03274427;NCT02702323;NCT02329860;NCT03278444
Nasopharyngeal Carcinoma	D000077274	apatinib	Phase 1	2019	2019	NCT04073784
Nasopharyngeal Carcinoma	D000077274	apatinib	Phase 2	2016	2020	NCT03130270;NCT04548271;NCT03180476;NCT02874651;NCT04586088;NCT03612219;NCT04547088;NCT03213587;NCT04350190
Lymphoma, T-Cell	D016399	apatinib	Phase 2	2016	2018	NCT03701022;NCT02844881
Lymphoma, T-Cell	D016399	apatinib	Phase 4	2018	2018	NCT03631862
Lymphoma, T-Cell, Peripheral	D016411	apatinib	Phase 4	2018	2018	NCT03631862
Head and Neck Neoplasms	D006258	apatinib	Phase 2	2016	2018	NCT02943252;NCT02989259;NCT03654612
Thyroid Neoplasms	D013964	apatinib	Phase 2	2016	2020	NCT02731352;NCT04180007;NCT04612894;NCT03300765;NCT04560127;NCT03167385;NCT03199677
Thyroid Neoplasms	D013964	apatinib	Phase 3	2016	2016	NCT03048877
Mouth Neoplasms	D009062	apatinib	Phase 1	2020	2020	NCT04393506
Triple Negative Breast Neoplasms	D064726	apatinib	Phase 1	2017	2019	NCT03075462;NCT03945604
Triple Negative Breast Neoplasms	D064726	apatinib	Phase 2	2010	2019	NCT03243838;NCT03805399;NCT03348098;NCT03735082;NCT03932526;NCT03775928;NCT03254654;NCT01176669;NCT03650738
Triple Negative Breast Neoplasms	D064726	apatinib	Phase 3	2020	2020	NCT04335006
Uterine Cervical Neoplasms	D002583	apatinib	Phase 2	2018	2019	NCT03816553;NCT03546855;NCT04188847
Adenocarcinoma of Lung	D000077192	apatinib	Phase 1	2016	2016	NCT02691871
Adenocarcinoma of Lung	D000077192	apatinib	Phase 2	2015	2020	NCT04459078;NCT02704767;NCT02493582;NCT03376737
Melanoma	D008545	apatinib	Phase 2	2017	2020	NCT03422445;NCT04397770;NCT03955354;NCT04331093;NCT03986515;NCT03383237
Rhabdomyosarcoma	D012208	apatinib	Phase 2	2019	2019	NCT03868852
Liver Neoplasms	D008113	apatinib	Phase 2	2017	2020	NCT04523662;NCT03092895;NCT04204577
Liver Neoplasms	D008113	apatinib	Phase 3	2016	2016	NCT02702323
Ovarian Neoplasms	D010051	apatinib	Phase 1	2017	2017	NCT03075462
Ovarian Neoplasms	D010051	apatinib	Phase 2	2016	2020	NCT04590625;NCT04068974;NCT03587129;NCT03393507;NCT04348032;NCT02867956;NCT03298074;NCT04383977;NCT04517357;NCT03262545;NCT03942068;NCT03547375
Ovarian Neoplasms	D010051	apatinib	Phase 3	2019	2020	NCT04229615;NCT04000295
Ovarian Neoplasms	D010051	apatinib	Phase 4	2016	2016	NCT03384511
Carcinoma, Ovarian Epithelial	D000077216	apatinib	Phase 1	2017	2017	NCT03075462
Carcinoma, Ovarian Epithelial	D000077216	apatinib	Phase 2	2016	2020	NCT04590625;NCT04068974;NCT03587129;NCT03393507;NCT04348032;NCT02867956;NCT03298074;NCT04383977;NCT04517357;NCT03942068;NCT03547375
Carcinoma, Ovarian Epithelial	D000077216	apatinib	Phase 3	2019	2020	NCT04229615;NCT04000295
Thoracic Neoplasms	D013899	apatinib	Phase 2	2018	2019	NCT04133337;NCT03389256
Adrenocortical Carcinoma	D018268	apatinib	Phase 2	2020	2020	NCT04318730
Gestational Trophoblastic Disease	D031901	apatinib	Phase 2	2019	2019	NCT04047017
Squamous Cell Carcinoma of Head and Neck	D000077195	apatinib	Phase 2	2016	2020	NCT03424291;NCT03267121;NCT03096184;NCT04440917
Sarcoma	D012509	apatinib	Phase 1	2019	2019	NCT04074564
Sarcoma	D012509	apatinib	Phase 2	2017	2020	NCT03711279;NCT04126993;NCT03064243;NCT03539172;NCT04072042;NCT04012827;NCT04126811;NCT03121846;NCT04447274;NCT03104335;NCT03163381;NCT04239443
Fallopian Tube Neoplasms	D005185	apatinib	Phase 3	2020	2020	NCT04229615
Cholangiocarcinoma	D018281	apatinib	Phase 2	2017	2020	NCT03251443;NCT04642664;NCT04454905;NCT03521219
Carcinoma, Adenoid Cystic	D003528	apatinib	Phase 2	2016	2016	NCT02775370;NCT02942693
Neoplasms, Connective and Soft Tissue	D018204	apatinib	Phase 2	2018	2018	NCT03539172
Nasopharyngeal Neoplasms	D009303	apatinib	Phase 2	2016	2017	NCT03180476;NCT02874651
Colonic Neoplasms	D003110	apatinib	Phase 2	2021	2021	NCT04625803
Biliary Tract Neoplasms	D001661	apatinib	Phase 2	2017	2021	NCT04642664;NCT03144856;NCT03427242;NCT04720131
Carcinoma, Signet Ring Cell	D018279	apatinib	Phase 3	2017	2017	NCT03355612
Medulloblastoma	D008527	apatinib	Phase 2	2020	2020	NCT04501718
Adenocarcinoma, Mucinous	D002288	apatinib	Phase 2	2020	2020	NCT04446091
Cystadenocarcinoma	D003536	apatinib	Phase 2	2020	2020	NCT04446091
Carcinoma, Renal Cell	D002292	apatinib	Phase 2	2016	2020	NCT04535687;NCT02774200
Bile Duct Neoplasms	D001650	apatinib	Phase 2	2018	2018	NCT03609489
Gallbladder Neoplasms	D005706	apatinib	Phase 2	2018	2018	NCT03702491
Uterine Neoplasms	D014594	apatinib	Phase 2	2019	2019	NCT04239443
Gastrointestinal Stromal Tumors	D046152	avapritinib	Phase 1	2015	2015	NCT02508532
Gastrointestinal Stromal Tumors	D046152	avapritinib	Phase 2	2019	2019	NCT04254939
Gastrointestinal Stromal Tumors	D046152	avapritinib	Phase 3	2018	2018	NCT03465722
Mastocytosis	D008415	avapritinib	Phase 1	2016	2016	NCT02561988
Mastocytosis	D008415	avapritinib	Phase 2	2018	2019	NCT03580655;NCT03731260
Mastocytosis, Systemic	D034721	avapritinib	Phase 1	2016	2016	NCT02561988
Mastocytosis, Systemic	D034721	avapritinib	Phase 2	2018	2019	NCT03580655;NCT03731260
Leukemia, Mast-Cell	D007946	avapritinib	Phase 1	2016	2016	NCT02561988
Leukemia, Mast-Cell	D007946	avapritinib	Phase 2	2018	2018	NCT03580655
Hematologic Neoplasms	D019337	avapritinib	Phase 2	2018	2018	NCT03580655
Sarcoma	D012509	avapritinib	Phase 1	2016	2016	NCT03056599
Sarcoma	D012509	avapritinib	Phase 2	2021	2021	NCT04771520
Breast Neoplasms	D001943	avapritinib	Phase 2	2021	2021	NCT04771520
Lung Neoplasms	D008175	avapritinib	Phase 2	2021	2021	NCT04771520
Colorectal Neoplasms	D015179	avapritinib	Phase 2	2021	2021	NCT04771520
Melanoma	D008545	avapritinib	Phase 2	2021	2021	NCT04771520
Adenocarcinoma	D000230	avapritinib	Phase 2	2021	2021	NCT04771520
Esophageal Neoplasms	D004938	avapritinib	Phase 2	2021	2021	NCT04771520
Nervous System Neoplasms	D009423	avapritinib	Phase 2	2021	2021	NCT04771520
Central Nervous System Neoplasms	D016543	avapritinib	Phase 2	2021	2021	NCT04771520
Carcinoma	D002277	axitinib	Phase 1	2011	2020	NCT01441388;NCT04522323;NCT03289533;NCT02814461
Carcinoma	D002277	axitinib	Phase 2	2009	2020	NCT01441414;NCT04540705;NCT02667886;NCT01798446;NCT01806064;NCT01649180;NCT03494816;NCT01334112;NCT02788201;NCT04118855;NCT01273662;NCT03092856;NCT03438708;NCT04387500;NCT04698213;NCT03172754;NCT02639182;NCT01210495;NCT01558661;NCT04385654;NCT04337970;NCT02535533;NCT03990571;NCT03595124;NCT01352728;NCT02187302;NCT00835978;NCT02489695;NCT04370509;NCT02700568;NCT01727336;NCT03736330;NCT03592199;NCT…
Carcinoma	D002277	axitinib	Phase 3	2016	2021	NCT02853331;NCT04510597;NCT04394975;NCT04764487
Carcinoma, Renal Cell	D002292	axitinib	Phase 1	2011	2020	NCT01441388;NCT04522323;NCT03086174;NCT01334073;NCT02133742;NCT02493751
Carcinoma, Renal Cell	D002292	axitinib	Phase 2	2006	2021	NCT01441414;NCT04540705;NCT03387514;NCT00282048;NCT02667886;NCT01798446;NCT02560012;NCT01806064;NCT01649180;NCT02579811;NCT03494816;NCT04118855;NCT03092856;NCT00569946;NCT03438708;NCT04387500;NCT04698213;NCT03172754;NCT01693822;NCT02639182;NCT04385654;NCT04337970;NCT02535533;NCT03595124;NCT03341845;NCT02187302;NCT00835978;NCT02489695;NCT04714697;NCT04370509;NCT02700568;NCT01727336;NCT03592199;NCT…
Carcinoma, Renal Cell	D002292	axitinib	Phase 3	2008	2021	NCT02853331;NCT04510597;NCT04394975;NCT01599754;NCT04764487;NCT02684006;NCT00678392;NCT00920816
Carcinoma, Non-Small-Cell Lung	D002289	axitinib	Phase 2	2005	2020	NCT00094094;NCT03386929;NCT03472560;NCT00735904;NCT00600821;NCT00768755;NCT00386555;NCT04459663
Lung Neoplasms	D008175	axitinib	Phase 2	2005	2020	NCT00094094;NCT03386929;NCT03472560;NCT00735904;NCT04459663
Kidney Neoplasms	D007680	axitinib	Phase 1	2017	2017	NCT03086174
Kidney Neoplasms	D007680	axitinib	Phase 2	2003	2020	NCT00076011;NCT00282048;NCT04698213;NCT03456401;NCT04385654;NCT04337970;NCT03736330;NCT02597322;NCT01263769
Kidney Neoplasms	D007680	axitinib	Phase 3	2008	2012	NCT01599754;NCT00678392;NCT00920816
Liver Neoplasms	D008113	axitinib	Phase 2	2020	2020	NCT04010071
Biliary Tract Neoplasms	D001661	axitinib	Phase 2	2020	2020	NCT04010071
Leukemia, Myeloid	D007951	axitinib	Phase 1	2017	2017	NCT02782403
Leukemia, Myeloid	D007951	axitinib	Phase 2	2003	2015	NCT02638428;NCT00071006
Melanoma	D008545	axitinib	Phase 1	2017	2017	NCT03086174
Melanoma	D008545	axitinib	Phase 2	2004	2021	NCT01321437;NCT03941795;NCT04688658;NCT04493203;NCT01533948;NCT04180995;NCT01174238;NCT00094107
Thyroid Neoplasms	D013964	axitinib	Phase 2	2004	2006	NCT00094055;NCT00176748;NCT00389441
Stomach Neoplasms	D013274	axitinib	Phase 1	2009	2009	NCT00842244
Leukemia	D007938	axitinib	Phase 1	2017	2017	NCT02782403
Leukemia	D007938	axitinib	Phase 2	2003	2003	NCT00071006
Leukemia, Myelogenous, Chronic, BCR-ABL Positive	D015464	axitinib	Phase 1	2017	2017	NCT02782403
Blast Crisis	D001752	axitinib	Phase 1	2017	2017	NCT02782403
Leukemia, Myeloid, Accelerated Phase	D015465	axitinib	Phase 1	2017	2017	NCT02782403
Glioblastoma	D005909	axitinib	Phase 1	2011	2018	NCT01441388;NCT03275558
Glioblastoma	D005909	axitinib	Phase 2	2011	2017	NCT01562197;NCT03291314;NCT01508117
Carcinoma, Hepatocellular	D006528	axitinib	Phase 1	2011	2017	NCT01441388;NCT03289533;NCT02814461
Carcinoma, Hepatocellular	D006528	axitinib	Phase 2	2010	2011	NCT01334112;NCT01273662;NCT01210495;NCT01352728
Colorectal Neoplasms	D015179	axitinib	Phase 2	2006	2012	NCT04355156;NCT00460603;NCT01490866;NCT00615056;NCT01483638
Neuroendocrine Tumors	D018358	axitinib	Phase 3	2011	2011	NCT01744249
Urinary Bladder Neoplasms	D001749	axitinib	Phase 2	2017	2017	NCT02788201
Carcinoma, Transitional Cell	D002295	axitinib	Phase 2	2017	2017	NCT02788201
Carcinoid Tumor	D002276	axitinib	Phase 2	2011	2011	NCT01435122
Central Nervous System Neoplasms	D016543	axitinib	Phase 1	2014	2014	NCT02164838
Uveal Neoplasms	D014604	axitinib	Phase 2	2012	2012	NCT01533948
Multiple Myeloma	D009101	axitinib	Phase 2	2017	2017	NCT03297606
Lymphoma, Non-Hodgkin	D008228	axitinib	Phase 2	2017	2017	NCT03297606
Pheochromocytoma	D010673	axitinib	Phase 2	2013	2019	NCT01967576;NCT03839498
Paraganglioma	D010235	axitinib	Phase 2	2013	2019	NCT01967576;NCT03839498
Carotid Body Tumor	D002345	axitinib	Phase 2	2013	2019	NCT01967576;NCT03839498
Endometrial Neoplasms	D016889	axitinib	Phase 2	2016	2021	NCT04197219;NCT02912572
Pancreatic Neoplasms	D010190	axitinib	Phase 2	2005	2005	NCT00219557
Pancreatic Neoplasms	D010190	axitinib	Phase 3	2007	2007	NCT00471146
Gastrointestinal Stromal Tumors	D046152	axitinib	Phase 2	2019	2019	NCT04258956
Neurofibromatoses	D017253	axitinib	Phase 2	2014	2014	NCT02129647
Neurofibromatosis 1	D009456	axitinib	Phase 2	2014	2014	NCT02129647
Neurofibroma	D009455	axitinib	Phase 2	2014	2014	NCT02129647
Neurilemmoma	D009442	axitinib	Phase 2	2014	2014	NCT02129647
Neuroma, Acoustic	D009464	axitinib	Phase 2	2014	2014	NCT02129647
Neurofibromatosis 2	D016518	axitinib	Phase 2	2014	2014	NCT02129647
Carcinoma, Adenoid Cystic	D003528	axitinib	Phase 2	2012	2019	NCT01558661;NCT03990571;NCT02859012
Prostatic Neoplasms	D011471	axitinib	Phase 2	2011	2012	NCT01409200;NCT01385059
Adenocarcinoma	D000230	axitinib	Phase 2	2012	2012	NCT01409200
Adrenal Cortex Neoplasms	D000306	axitinib	Phase 2	2010	2010	NCT01255137
Adrenocortical Carcinoma	D018268	axitinib	Phase 2	2010	2010	NCT01255137
Sarcoma	D012509	axitinib	Phase 2	2010	2016	NCT02636725;NCT01140737
Sarcoma, Alveolar Soft Part	D018234	axitinib	Phase 2	2016	2016	NCT02636725
Salivary Gland Neoplasms	D012468	axitinib	Phase 2	2014	2014	NCT02857712
Carcinoma, Pancreatic Ductal	D021441	axitinib	Phase 3	2007	2007	NCT00471146
Solitary Fibrous Tumors	D054364	axitinib	Phase 2	2014	2014	NCT02261207
Neoplasms, Fibrous Tissue	D018218	axitinib	Phase 2	2014	2014	NCT02261207
Breast Neoplasms	D001943	axitinib	Phase 2	2004	2004	NCT00076024
Head and Neck Neoplasms	D006258	axitinib	Phase 2	2012	2016	NCT02762513;NCT01469546
Squamous Cell Carcinoma of Head and Neck	D000077195	axitinib	Phase 2	2012	2016	NCT02762513;NCT01469546
Leukemia, Myeloid, Acute	D015470	axitinib	Phase 2	2003	2003	NCT00071006
Preleukemia	D011289	axitinib	Phase 2	2003	2003	NCT00071006
Hemangiosarcoma	D006394	axitinib	Phase 2	2010	2010	NCT01140737
Mesothelioma	D008654	axitinib	Phase 2	2009	2009	NCT01211275
Carcinoma, Squamous Cell	D002294	axitinib	Phase 2	2012	2012	NCT01469546
Glioma	D005910	axitinib	Phase 1	2018	2018	NCT03275558
Gliosarcoma	D018316	axitinib	Phase 1	2018	2018	NCT03275558
Nasopharyngeal Carcinoma	D000077274	axitinib	Phase 2	2010	2010	NCT01249547
Skin Neoplasms	D012878	axitinib	Phase 2	2004	2004	NCT00094107
Lung Neoplasms	D008175	binimetinib	Phase 1	2013	2020	NCT02185690;NCT04005144;NCT02451865;NCT02964689;NCT01859026
Lung Neoplasms	D008175	binimetinib	Phase 2	2015	2021	NCT04735068;NCT04526782;NCT04292119;NCT03915951;NCT03170206;NCT02465060;NCT02276027
Carcinoma, Non-Small-Cell Lung	D002289	binimetinib	Phase 1	2013	2020	NCT03991819;NCT04005144;NCT02451865;NCT02964689;NCT01859026;NCT04543188
Carcinoma, Non-Small-Cell Lung	D002289	binimetinib	Phase 2	2019	2021	NCT04735068;NCT04526782;NCT03915951;NCT04585815
Melanoma	D008545	binimetinib	Phase 1	2017	2021	NCT04759846;NCT04741997;NCT03026517;NCT03864042;NCT03878719;NCT04543188
Melanoma	D008545	binimetinib	Phase 2	2011	2021	NCT04375527;NCT04511013;NCT02159066;NCT04221438;NCT04598009;NCT04074096;NCT01562899;NCT02631447;NCT01820364;NCT02902042;NCT03947385;NCT03911869;NCT01781572;NCT02263898;NCT03235245;NCT03563729;NCT01801358;NCT02465060;NCT04720768;NCT03898908;NCT02094872;NCT01320085;NCT04655157
Melanoma	D008545	binimetinib	Phase 3	2013	2021	NCT04657991;NCT01909453;NCT01763164
Skin Neoplasms	D012878	binimetinib	Phase 2	2015	2020	NCT04375527;NCT04511013;NCT04221438;NCT02465060
Breast Neoplasms	D001943	binimetinib	Phase 2	2015	2020	NCT04494958;NCT03106415;NCT03971409;NCT02465060
Triple Negative Breast Neoplasms	D064726	binimetinib	Phase 2	2017	2020	NCT04494958;NCT03106415;NCT03971409
Carcinoma	D002277	binimetinib	Phase 1	2015	2018	NCT02185690;NCT02105350
Carcinoma	D002277	binimetinib	Phase 2	2013	2021	NCT03981614;NCT04390243;NCT03971409;NCT04061980;NCT02465060;NCT01828034
Colorectal Neoplasms	D015179	binimetinib	Phase 1	2014	2018	NCT02613650;NCT02510001;NCT03374254
Colorectal Neoplasms	D015179	binimetinib	Phase 2	2013	2020	NCT03981614;NCT04044430;NCT03271047;NCT01927341;NCT02465060;NCT03475004;NCT03693170
Colorectal Neoplasms	D015179	binimetinib	Phase 3	2016	2020	NCT02928224;NCT03803553
Neuroendocrine Tumors	D018358	binimetinib	Phase 2	2019	2019	NCT03981614
Hematologic Neoplasms	D019337	binimetinib	Phase 2	2013	2013	NCT01885195
Glioma	D005910	binimetinib	Phase 2	2015	2016	NCT02285439;NCT02465060
Soft Tissue Neoplasms	D012983	binimetinib	Phase 2	2016	2016	NCT02285439
Brain Neoplasms	D001932	binimetinib	Phase 1	2020	2020	NCT04543188
Brain Neoplasms	D001932	binimetinib	Phase 2	2016	2019	NCT02285439;NCT03911869
Neurofibromatoses	D017253	binimetinib	Phase 2	2017	2017	NCT03231306
Neurofibromatosis 1	D009456	binimetinib	Phase 2	2017	2017	NCT03231306
Neurofibroma	D009455	binimetinib	Phase 2	2017	2017	NCT03231306
Neurofibroma, Plexiform	D018318	binimetinib	Phase 2	2017	2017	NCT03231306
Adenocarcinoma	D000230	binimetinib	Phase 2	2012	2020	NCT04044430;NCT01562899;NCT02276027
Rectal Neoplasms	D012004	binimetinib	Phase 1	2014	2014	NCT02041481
Rectal Neoplasms	D012004	binimetinib	Phase 2	2015	2020	NCT04044430;NCT02465060
Colonic Neoplasms	D003110	binimetinib	Phase 1	2014	2014	NCT02041481
Colonic Neoplasms	D003110	binimetinib	Phase 2	2015	2020	NCT04044430;NCT02465060
Pancreatic Neoplasms	D010190	binimetinib	Phase 1	2019	2019	NCT04132505
Pancreatic Neoplasms	D010190	binimetinib	Phase 2	2015	2021	NCT03637491;NCT04390243;NCT02465060
Leukemia	D007938	binimetinib	Phase 1	2014	2015	NCT02225574;NCT02049801
Leukemia	D007938	binimetinib	Phase 2	2014	2021	NCT02089230;NCT04322383
Leukemia, Myeloid	D007951	binimetinib	Phase 1	2014	2015	NCT02225574;NCT02049801
Leukemia, Myeloid	D007951	binimetinib	Phase 2	2014	2014	NCT02089230
Leukemia, Myeloid, Acute	D015470	binimetinib	Phase 1	2014	2014	NCT02049801
Leukemia, Myeloid, Acute	D015470	binimetinib	Phase 2	2014	2014	NCT02089230
Lymphoma	D008223	binimetinib	Phase 2	2015	2020	NCT04292119;NCT02465060;NCT04439344
Neoplasm Metastasis	D009362	binimetinib	Phase 2	2019	2019	NCT03911869;NCT03898908
Neoplasms, Second Primary	D016609	binimetinib	Phase 2	2019	2019	NCT03911869
Leukemia, Hairy Cell	D007943	binimetinib	Phase 2	2020	2021	NCT04322383;NCT04324112
Leukemia, Myelogenous, Chronic, BCR-ABL Positive	D015464	binimetinib	Phase 1	2015	2015	NCT02225574
Thyroid Neoplasms	D013964	binimetinib	Phase 2	2015	2020	NCT04061980;NCT02465060
Gastrointestinal Stromal Tumors	D046152	binimetinib	Phase 1	2017	2017	NCT03158103
Gastrointestinal Stromal Tumors	D046152	binimetinib	Phase 2	2013	2013	NCT01991379
Fallopian Tube Neoplasms	D005185	binimetinib	Phase 1	2012	2012	NCT01649336
Fallopian Tube Neoplasms	D005185	binimetinib	Phase 3	2013	2013	NCT01849874
Carcinoma, Ovarian Epithelial	D000077216	binimetinib	Phase 1	2012	2012	NCT01649336
Carcinoma, Ovarian Epithelial	D000077216	binimetinib	Phase 2	2015	2015	NCT02465060
Carcinoma, Ovarian Epithelial	D000077216	binimetinib	Phase 3	2013	2013	NCT01849874
Biliary Tract Neoplasms	D001661	binimetinib	Phase 2	2016	2016	NCT02773459
Leukemia, Monocytic, Acute	D007948	binimetinib	Phase 1	2014	2014	NCT02049801
Leukemia, Myelomonocytic, Acute	D015479	binimetinib	Phase 1	2014	2014	NCT02049801
Leukemia, Erythroblastic, Acute	D004915	binimetinib	Phase 1	2014	2014	NCT02049801
Uveal Neoplasms	D014604	binimetinib	Phase 2	2013	2013	NCT01801358
Multiple Myeloma	D009101	binimetinib	Phase 2	2015	2016	NCT02465060;NCT04439344;NCT02834364
Neoplasms, Plasma Cell	D054219	binimetinib	Phase 2	2015	2016	NCT02465060;NCT04439344;NCT02834364
Endometrial Neoplasms	D016889	binimetinib	Phase 2	2015	2015	NCT02465060
Ovarian Neoplasms	D010051	binimetinib	Phase 2	2015	2015	NCT02465060
Ovarian Neoplasms	D010051	binimetinib	Phase 3	2013	2013	NCT01849874
Prostatic Neoplasms	D011471	binimetinib	Phase 2	2015	2015	NCT02465060
Esophageal Neoplasms	D004938	binimetinib	Phase 2	2015	2015	NCT02465060
Stomach Neoplasms	D013274	binimetinib	Phase 2	2015	2015	NCT02465060
Urinary Bladder Neoplasms	D001749	binimetinib	Phase 2	2015	2015	NCT02465060
Uterine Neoplasms	D014594	binimetinib	Phase 2	2015	2015	NCT02465060
Carcinoma, Hepatocellular	D006528	binimetinib	Phase 2	2015	2015	NCT02465060
Carcinoma, Renal Cell	D002292	binimetinib	Phase 2	2015	2015	NCT02465060
Kidney Neoplasms	D007680	binimetinib	Phase 2	2015	2015	NCT02465060
Glioblastoma	D005909	binimetinib	Phase 2	2019	2019	NCT03973918
Astrocytoma	D001254	binimetinib	Phase 2	2019	2019	NCT03973918
Gliosarcoma	D018316	binimetinib	Phase 2	2019	2019	NCT03973918
Adenocarcinoma of Lung	D000077192	binimetinib	Phase 2	2015	2015	NCT02276027
Leukemia	D007938	bosutinib	Phase 1	2017	2021	NCT02782403;NCT04655391
Leukemia	D007938	bosutinib	Phase 2	2006	2021	NCT00261846;NCT04578847;NCT03654768;NCT03128411;NCT02767063;NCT02906696;NCT04709731;NCT04258943;NCT03831776;NCT02445742;NCT02638467;NCT04006847;NCT02311998;NCT03610971;NCT00811070;NCT02810990;NCT04626024
Leukemia	D007938	bosutinib	Phase 3	2008	2019	NCT03746054;NCT00574873;NCT03106779;NCT02130557
Leukemia	D007938	bosutinib	Phase 4	2014	2014	NCT02228382
Leukemia, Myelogenous, Chronic, BCR-ABL Positive	D015464	bosutinib	Phase 1	2008	2017	NCT02782403;NCT00759837;NCT01374139
Leukemia, Myelogenous, Chronic, BCR-ABL Positive	D015464	bosutinib	Phase 2	2006	2021	NCT00261846;NCT04578847;NCT03205267;NCT03654768;NCT03128411;NCT02767063;NCT02906696;NCT04709731;NCT04258943;NCT03831776;NCT02638467;NCT04006847;NCT02311998;NCT03610971;NCT00811070;NCT02810990;NCT04626024
Leukemia, Myelogenous, Chronic, BCR-ABL Positive	D015464	bosutinib	Phase 3	2008	2019	NCT03746054;NCT00574873;NCT03106779;NCT02130557
Leukemia, Myelogenous, Chronic, BCR-ABL Positive	D015464	bosutinib	Phase 4	2014	2014	NCT02228382
Breast Neoplasms	D001943	bosutinib	Phase 1	2019	2019	NCT03854903
Breast Neoplasms	D001943	bosutinib	Phase 2	2006	2009	NCT00319254;NCT00959946;NCT00880009;NCT00793546
Neoplasm Metastasis	D009362	bosutinib	Phase 2	2006	2006	NCT00319254
Leukemia, Myeloid	D007951	bosutinib	Phase 1	2008	2021	NCT02782403;NCT00759837;NCT04655391
Leukemia, Myeloid	D007951	bosutinib	Phase 2	2007	2021	NCT04578847;NCT03205267;NCT03654768;NCT03128411;NCT02767063;NCT02906696;NCT04709731;NCT04258943;NCT03831776;NCT02445742;NCT04006847;NCT02311998;NCT03610971;NCT00811070;NCT02810990;NCT04626024
Leukemia, Myeloid	D007951	bosutinib	Phase 3	2014	2019	NCT03746054;NCT03106779;NCT02130557
Leukemia, Myeloid	D007951	bosutinib	Phase 4	2014	2014	NCT02228382
Leukemia, Myeloid, Chronic-Phase	D015466	bosutinib	Phase 2	2016	2021	NCT03205267;NCT03654768;NCT03128411;NCT02767063;NCT02906696;NCT04709731;NCT04258943;NCT03610971
Leukemia, Myeloid, Chronic-Phase	D015466	bosutinib	Phase 3	2014	2014	NCT02130557
Pancreatic Neoplasms	D010190	bosutinib	Phase 1	2010	2010	NCT01025570
Blast Crisis	D001752	bosutinib	Phase 1	2017	2017	NCT02782403
Blast Crisis	D001752	bosutinib	Phase 2	2015	2020	NCT04258943;NCT02311998
Leukemia, Myeloid, Accelerated Phase	D015465	bosutinib	Phase 1	2017	2017	NCT02782403
Leukemia, Myeloid, Accelerated Phase	D015465	bosutinib	Phase 2	2020	2020	NCT04258943
Uterine Cervical Neoplasms	D002583	bosutinib	Phase 1	2019	2019	NCT03023319
Mesothelioma	D008654	bosutinib	Phase 1	2019	2019	NCT03023319
Carcinoma, Non-Small-Cell Lung	D002289	bosutinib	Phase 1	2019	2019	NCT03023319
Thymoma	D013945	bosutinib	Phase 1	2019	2019	NCT03023319
Thymus Neoplasms	D013953	bosutinib	Phase 1	2019	2019	NCT03023319
Multiple Myeloma	D009101	bosutinib	Phase 2	2017	2017	NCT03297606
Lymphoma, Non-Hodgkin	D008228	bosutinib	Phase 2	2017	2017	NCT03297606
Glioblastoma	D005909	bosutinib	Phase 2	2009	2011	NCT01331291;NCT00959946
Cholangiocarcinoma	D018281	bosutinib	Phase 2	2009	2009	NCT00959946
Precursor Cell Lymphoblastic Leukemia-Lymphoma	D054198	bosutinib	Phase 2	2015	2015	NCT02311998
Leukemia, Lymphoid	D007945	bosutinib	Phase 2	2015	2015	NCT02311998
Leukemia, Myeloid, Acute	D015470	bosutinib	Phase 1	2021	2021	NCT04655391
Carcinoma, Non-Small-Cell Lung	D002289	brigatinib	Phase 1	2018	2020	NCT03707938;NCT04227028;NCT04005144
Carcinoma, Non-Small-Cell Lung	D002289	brigatinib	Phase 2	2011	2020	NCT04318938;NCT02094573;NCT01449461;NCT03410108;NCT02706626;NCT04074993;NCT03535740;NCT04111705;NCT03087448
Carcinoma, Non-Small-Cell Lung	D002289	brigatinib	Phase 3	2016	2019	NCT03596866;NCT02737501
Lymphoma	D008223	brigatinib	Phase 2	2011	2020	NCT03719898;NCT01449461;NCT04260009
Lymphoma, Non-Hodgkin	D008228	brigatinib	Phase 2	2018	2020	NCT03719898;NCT04260009
Lymphoma, Large-Cell, Anaplastic	D017728	brigatinib	Phase 2	2011	2020	NCT03719898;NCT01449461;NCT04260009
Carcinoma	D002277	brigatinib	Phase 1	2018	2020	NCT03707938;NCT04227028
Carcinoma	D002277	brigatinib	Phase 3	2016	2016	NCT02737501
Lung Neoplasms	D008175	brigatinib	Phase 1	2018	2020	NCT03707938;NCT04227028;NCT04005144
Lung Neoplasms	D008175	brigatinib	Phase 2	2017	2021	NCT04634110;NCT02706626;NCT04111705;NCT03087448;NCT03737994;NCT04223596
Lung Neoplasms	D008175	brigatinib	Phase 3	2016	2016	NCT02737501
Ependymoma	D004806	brigatinib	Phase 2	2020	2020	NCT04374305
Meningioma	D008579	brigatinib	Phase 2	2020	2020	NCT04374305
Neurofibromatoses	D017253	brigatinib	Phase 2	2020	2020	NCT04374305
Neurofibromatosis 1	D009456	brigatinib	Phase 2	2020	2020	NCT04374305
Neurofibroma	D009455	brigatinib	Phase 2	2020	2020	NCT04374305
Neurilemmoma	D009442	brigatinib	Phase 2	2020	2020	NCT04374305
Neuroma, Acoustic	D009464	brigatinib	Phase 2	2020	2020	NCT04374305
Neurofibromatosis 2	D016518	brigatinib	Phase 2	2020	2020	NCT04374305
Neoplasm Metastasis	D009362	brigatinib	Phase 2	2021	2021	NCT04634110
Neoplasms, Second Primary	D016609	brigatinib	Phase 2	2019	2019	NCT03868423
Gastrointestinal Neoplasms	D005770	brigatinib	Phase 2	2020	2020	NCT04591431
Melanoma	D008545	cabozantinib	Phase 1	2013	2020	NCT04514484;NCT01835184
Melanoma	D008545	cabozantinib	Phase 2	2013	2020	NCT04091750;NCT01835145;NCT03957551
Sarcoma	D012509	cabozantinib	Phase 1	2020	2020	NCT04514484;NCT04661852
Sarcoma	D012509	cabozantinib	Phase 2	2013	2021	NCT01755195;NCT04551430;NCT04200443;NCT02867592;NCT04220229;NCT01979393;NCT02243605
Lung Neoplasms	D008175	cabozantinib	Phase 1	2020	2020	NCT04173338;NCT04514484
Lung Neoplasms	D008175	cabozantinib	Phase 2	2007	2021	NCT02132598;NCT04151563;NCT00596648;NCT04131543;NCT03911193;NCT01639508;NCT01866410;NCT04310007
Carcinoma, Non-Small-Cell Lung	D002289	cabozantinib	Phase 1	2020	2020	NCT04173338;NCT04514484
Carcinoma, Non-Small-Cell Lung	D002289	cabozantinib	Phase 2	2007	2021	NCT02132598;NCT03468985;NCT04151563;NCT00596648;NCT02795156;NCT04131543;NCT01708954;NCT03911193;NCT01639508;NCT01866410;NCT04310007
Carcinoma, Non-Small-Cell Lung	D002289	cabozantinib	Phase 3	2020	2020	NCT04471428
Neoplasm Metastasis	D009362	cabozantinib	Phase 2	2012	2020	NCT02132598;NCT03967522;NCT01599793;NCT01834651;NCT04116541;NCT02260531
Neoplasms, Second Primary	D016609	cabozantinib	Phase 2	2015	2015	NCT02132598
Neoplasms, Second Primary	D016609	cabozantinib	Phase 3	2019	2019	NCT03793166
Carcinoma	D002277	cabozantinib	Phase 1	2012	2020	NCT02496208;NCT03299946;NCT03200587;NCT04514484;NCT02293980;NCT01709435;NCT03798626;NCT03878524
Carcinoma	D002277	cabozantinib	Phase 2	2012	2021	NCT04540705;NCT03824691;NCT03468985;NCT02036476;NCT03367741;NCT03149822;NCT03534804;NCT02795156;NCT04300140;NCT04454762;NCT04472767;NCT01658878;NCT03541902;NCT04316182;NCT03967522;NCT04066595;NCT03463681;NCT03899428;NCT04644432;NCT04079712;NCT03354884;NCT04497038;NCT03170960;NCT03586973;NCT01688999;NCT02867592;NCT03914300;NCT01835158;NCT01811212;NCT04511455;NCT03635892;NCT03634540;NCT04413123;NCT…
Carcinoma	D002277	cabozantinib	Phase 3	2013	2021	NCT04586231;NCT04338269;NCT03729245;NCT03141177;NCT01865747;NCT03755791;NCT01908426;NCT03793166;NCT03937219
Carcinoma	D002277	cabozantinib	Phase 4	2019	2019	NCT03963206
Carcinoma, Renal Cell	D002292	cabozantinib	Phase 1	2010	2020	NCT02496208;NCT03200587;NCT04514484;NCT03138538;NCT01100619;NCT02293980;NCT03798626;NCT02071862
Carcinoma, Renal Cell	D002292	cabozantinib	Phase 2	2013	2021	NCT04540705;NCT03387514;NCT03149822;NCT04300140;NCT03541902;NCT03967522;NCT03463681;NCT04644432;NCT03354884;NCT03170960;NCT02867592;NCT01835158;NCT03635892;NCT03634540;NCT04413123;NCT04071223;NCT04134390;NCT03945773;NCT02761057;NCT03866382;NCT04322955;NCT03339219;NCT04022343;NCT02960906;NCT04714697;NCT03428217;NCT03685448
Carcinoma, Renal Cell	D002292	cabozantinib	Phase 3	2013	2021	NCT04586231;NCT04338269;NCT03729245;NCT03141177;NCT01865747;NCT03793166;NCT03937219
Urinary Bladder Neoplasms	D001749	cabozantinib	Phase 2	2012	2020	NCT03824691;NCT01688999;NCT03866382;NCT04289779
Hemangiosarcoma	D006394	cabozantinib	Phase 2	2020	2020	NCT04339738
Carcinoma, Merkel Cell	D015266	cabozantinib	Phase 2	2014	2014	NCT02036476
Skin Neoplasms	D012878	cabozantinib	Phase 1	2020	2020	NCT04514484
Skin Neoplasms	D012878	cabozantinib	Phase 2	2014	2014	NCT02036476
Endometrial Neoplasms	D016889	cabozantinib	Phase 2	2013	2018	NCT03367741;NCT03170960;NCT01935934
Prostatic Neoplasms	D011471	cabozantinib	Phase 1	2011	2021	NCT01347788;NCT04514484;NCT04477512;NCT01574937;NCT03878524
Prostatic Neoplasms	D011471	cabozantinib	Phase 2	2012	2021	NCT01703065;NCT01588821;NCT04631744;NCT01683994;NCT01630590;NCT01599793;NCT01428219;NCT01995058;NCT01834651;NCT03866382;NCT03964337
Prostatic Neoplasms	D011471	cabozantinib	Phase 3	2012	2020	NCT04446117;NCT01522443;NCT01605227
Uterine Cervical Neoplasms	D002583	cabozantinib	Phase 2	2020	2020	NCT04205799;NCT04230954
Breast Neoplasms	D001943	cabozantinib	Phase 1	2020	2020	NCT04514484;NCT03878524
Breast Neoplasms	D001943	cabozantinib	Phase 2	2011	2017	NCT01441947;NCT03316586;NCT01738438;NCT02260531
Mesothelioma	D008654	cabozantinib	Phase 1	2014	2020	NCT04173338;NCT02071862
Carcinoma, Transitional Cell	D002295	cabozantinib	Phase 1	2015	2020	NCT02496208;NCT04514484
Carcinoma, Transitional Cell	D002295	cabozantinib	Phase 2	2012	2019	NCT03534804;NCT01688999;NCT03866382
Thyroid Neoplasms	D013964	cabozantinib	Phase 1	2005	2020	NCT04514484;NCT01100619;NCT00215605;NCT01709435
Thyroid Neoplasms	D013964	cabozantinib	Phase 2	2013	2019	NCT03838692;NCT02041260;NCT03170960;NCT02867592;NCT03914300;NCT01838642;NCT01811212;NCT03630120;NCT03866382
Thyroid Neoplasms	D013964	cabozantinib	Phase 3	2008	2021	NCT03690388;NCT00704730;NCT04760288;NCT04211337
Thyroid Neoplasms	D013964	cabozantinib	Phase 4	2014	2014	NCT01896479
Carcinoma, Neuroendocrine	D018278	cabozantinib	Phase 1	2015	2020	NCT02496208;NCT04514484
Carcinoma, Neuroendocrine	D018278	cabozantinib	Phase 2	2017	2020	NCT03838692;NCT04524208;NCT04079712;NCT02867592;NCT03866382
Carcinoma, Neuroendocrine	D018278	cabozantinib	Phase 3	2020	2020	NCT04211337
Carcinoma, Neuroendocrine	D018278	cabozantinib	Phase 4	2014	2014	NCT01896479
Carcinoma, Hepatocellular	D006528	cabozantinib	Phase 1	2018	2020	NCT03299946;NCT04514484
Carcinoma, Hepatocellular	D006528	cabozantinib	Phase 2	2012	2021	NCT04454762;NCT04472767;NCT01658878;NCT04316182;NCT03899428;NCT03539822;NCT04497038;NCT03170960;NCT04588051;NCT03586973;NCT02867592;NCT04522908;NCT04511455;NCT04442581;NCT04767906;NCT04204850;NCT04435977
Carcinoma, Hepatocellular	D006528	cabozantinib	Phase 3	2013	2018	NCT03755791;NCT01908426
Carcinoma, Hepatocellular	D006528	cabozantinib	Phase 4	2019	2019	NCT03963206
Carcinosarcoma	D002296	cabozantinib	Phase 2	2013	2021	NCT04149275;NCT01935934
Mixed Tumor, Mullerian	D018200	cabozantinib	Phase 2	2021	2021	NCT04149275
Triple Negative Breast Neoplasms	D064726	cabozantinib	Phase 1	2014	2014	NCT02071862
Triple Negative Breast Neoplasms	D064726	cabozantinib	Phase 2	2017	2017	NCT03316586;NCT03170960
Carcinoma, Squamous Cell	D002294	cabozantinib	Phase 1	2015	2018	NCT02496208;NCT03667482
Carcinoma, Squamous Cell	D002294	cabozantinib	Phase 2	2018	2019	NCT03866382;NCT03943602;NCT03468218
Adenocarcinoma	D000230	cabozantinib	Phase 1	2015	2020	NCT02496208;NCT03878524
Adenocarcinoma	D000230	cabozantinib	Phase 2	2013	2020	NCT03539822;NCT04164979;NCT03866382;NCT02315430;NCT03213626;NCT01935934
Urethral Neoplasms	D014523	cabozantinib	Phase 1	2015	2015	NCT02496208
Urethral Neoplasms	D014523	cabozantinib	Phase 2	2012	2019	NCT01688999;NCT03866382
Carcinoma, Medullary	D018276	cabozantinib	Phase 1	2012	2020	NCT02496208;NCT04514484;NCT01709435
Carcinoma, Medullary	D018276	cabozantinib	Phase 2	2017	2019	NCT02867592;NCT04071223;NCT03866382
Penile Neoplasms	D010412	cabozantinib	Phase 1	2015	2015	NCT02496208
Penile Neoplasms	D010412	cabozantinib	Phase 2	2019	2019	NCT03866382
Ureteral Neoplasms	D014516	cabozantinib	Phase 1	2015	2015	NCT02496208
Pelvic Neoplasms	D010386	cabozantinib	Phase 1	2015	2015	NCT02496208
Kidney Neoplasms	D007680	cabozantinib	Phase 1	2014	2015	NCT02496208;NCT02293980
Kidney Neoplasms	D007680	cabozantinib	Phase 2	2012	2020	NCT04644432;NCT01688999;NCT01835158;NCT03634540;NCT04134390;NCT04322955;NCT02960906
Carcinoma, Small Cell	D018288	cabozantinib	Phase 1	2015	2020	NCT02496208;NCT04514484
Carcinoma, Small Cell	D018288	cabozantinib	Phase 2	2019	2020	NCT04079712;NCT03866382
Leukemia	D007938	cabozantinib	Phase 1	2013	2020	NCT01961765;NCT03878524
Leukemia, Myeloid	D007951	cabozantinib	Phase 1	2013	2020	NCT01961765;NCT03878524
Leukemia, Myeloid, Acute	D015470	cabozantinib	Phase 1	2013	2020	NCT01961765;NCT03878524
Urologic Neoplasms	D014571	cabozantinib	Phase 2	2018	2020	NCT03541902;NCT04644432
Salivary Gland Neoplasms	D012468	cabozantinib	Phase 2	2018	2018	NCT03729297
Uveal Neoplasms	D014604	cabozantinib	Phase 2	2013	2013	NCT01835145
Urogenital Neoplasms	D014565	cabozantinib	Phase 2	2020	2020	NCT04644432
Neuroendocrine Tumors	D018358	cabozantinib	Phase 2	2012	2020	NCT01466036;NCT04524208;NCT04079712;NCT04412629;NCT04400474;NCT04427787;NCT04197310
Neuroendocrine Tumors	D018358	cabozantinib	Phase 3	2018	2018	NCT03375320
Carcinoid Tumor	D002276	cabozantinib	Phase 2	2012	2019	NCT01466036;NCT04197310
Carcinoid Tumor	D002276	cabozantinib	Phase 3	2018	2018	NCT03375320
Neurofibromatoses	D017253	cabozantinib	Phase 2	2014	2014	NCT02101736
Neurofibromatosis 1	D009456	cabozantinib	Phase 2	2014	2014	NCT02101736
Neurofibroma	D009455	cabozantinib	Phase 2	2014	2014	NCT02101736
Neurofibroma, Plexiform	D018318	cabozantinib	Phase 2	2014	2014	NCT02101736
Cholangiocarcinoma	D018281	cabozantinib	Phase 2	2013	2013	NCT01954745
Bile Duct Neoplasms	D001650	cabozantinib	Phase 2	2013	2013	NCT01954745
Multiple Myeloma	D009101	cabozantinib	Phase 1	2012	2020	NCT01582295;NCT03878524
Multiple Myeloma	D009101	cabozantinib	Phase 2	2013	2018	NCT01866293;NCT03201250
Neoplasms, Plasma Cell	D054219	cabozantinib	Phase 1	2012	2020	NCT01582295;NCT03878524
Neoplasms, Plasma Cell	D054219	cabozantinib	Phase 2	2013	2018	NCT01866293;NCT03201250
Sarcoma, Kaposi	D012514	cabozantinib	Phase 1	2020	2020	NCT04514484
Ovarian Neoplasms	D010051	cabozantinib	Phase 1	2020	2020	NCT04514484
Carcinoma, Ovarian Epithelial	D000077216	cabozantinib	Phase 1	2020	2020	NCT04514484
Small Cell Lung Carcinoma	D055752	cabozantinib	Phase 1	2020	2020	NCT04514484
Leiomyosarcoma	D007890	cabozantinib	Phase 2	2020	2020	NCT04200443
Glioblastoma	D005909	cabozantinib	Phase 1	2009	2009	NCT00960492
Glioblastoma	D005909	cabozantinib	Phase 2	2008	2017	NCT01068782;NCT00704288;NCT02885324
Gliosarcoma	D018316	cabozantinib	Phase 1	2009	2009	NCT00960492
Thyroid Cancer, Papillary	D000077273	cabozantinib	Phase 1	2010	2010	NCT01100619
Thyroid Cancer, Papillary	D000077273	cabozantinib	Phase 2	2013	2019	NCT03914300;NCT01811212;NCT03630120
Adenocarcinoma, Follicular	D018263	cabozantinib	Phase 1	2010	2010	NCT01100619
Adenocarcinoma, Follicular	D018263	cabozantinib	Phase 2	2013	2019	NCT03914300;NCT01811212;NCT03630120
Gastrointestinal Stromal Tumors	D046152	cabozantinib	Phase 1	2014	2014	NCT02071862
Gastrointestinal Stromal Tumors	D046152	cabozantinib	Phase 2	2017	2017	NCT02216578
Carcinoma, Ductal	D044584	cabozantinib	Phase 2	2018	2018	NCT03354884
Adenoma, Islet Cell	D007516	cabozantinib	Phase 3	2018	2018	NCT03375320
Intestinal Neoplasms	D007414	cabozantinib	Phase 3	2018	2018	NCT03375320
Pancreatic Neoplasms	D010190	cabozantinib	Phase 1	2012	2020	NCT01663272;NCT03878524
Pancreatic Neoplasms	D010190	cabozantinib	Phase 3	2018	2018	NCT03375320
Stomach Neoplasms	D013274	cabozantinib	Phase 3	2018	2018	NCT03375320
Osteosarcoma	D012516	cabozantinib	Phase 1	2020	2020	NCT04661852
Osteosarcoma	D012516	cabozantinib	Phase 2	2014	2017	NCT02867592;NCT02243605
Sarcoma, Ewing	D012512	cabozantinib	Phase 1	2020	2020	NCT04661852
Sarcoma, Ewing	D012512	cabozantinib	Phase 2	2014	2017	NCT02867592;NCT02243605
Rhabdomyosarcoma	D012208	cabozantinib	Phase 2	2017	2017	NCT02867592
Wilms Tumor	D009396	cabozantinib	Phase 2	2017	2017	NCT02867592
Nervous System Neoplasms	D009423	cabozantinib	Phase 1	2012	2012	NCT01709435
Nervous System Neoplasms	D009423	cabozantinib	Phase 2	2017	2017	NCT02867592
Central Nervous System Neoplasms	D016543	cabozantinib	Phase 1	2012	2012	NCT01709435
Central Nervous System Neoplasms	D016543	cabozantinib	Phase 2	2017	2017	NCT02867592
Hepatoblastoma	D018197	cabozantinib	Phase 2	2017	2017	NCT02867592
Sarcoma, Alveolar Soft Part	D018234	cabozantinib	Phase 2	2017	2017	NCT02867592
Sarcoma, Clear Cell	D018227	cabozantinib	Phase 2	2017	2017	NCT02867592
Adrenocortical Carcinoma	D018268	cabozantinib	Phase 2	2017	2019	NCT02867592;NCT03370718;NCT03612232
Carcinoma, Papillary	D002291	cabozantinib	Phase 2	2013	2019	NCT03914300;NCT01811212
Neoplasms, Squamous Cell	D018307	cabozantinib	Phase 1	2018	2018	NCT03667482
Colorectal Neoplasms	D015179	cabozantinib	Phase 1	2014	2019	NCT02008383;NCT03798626
Colorectal Neoplasms	D015179	cabozantinib	Phase 2	2018	2018	NCT03542877
Astrocytoma	D001254	cabozantinib	Phase 2	2010	2017	NCT01068782;NCT02885324
Glioma	D005910	cabozantinib	Phase 2	2017	2017	NCT02885324
Brain Neoplasms	D001932	cabozantinib	Phase 2	2017	2017	NCT02885324
Adenocarcinoma, Clear Cell	D018262	cabozantinib	Phase 2	2013	2019	NCT03866382;NCT02315430;NCT01935934
Leydig Cell Tumor	D007984	cabozantinib	Phase 2	2019	2019	NCT03866382
Sertoli Cell Tumor	D012707	cabozantinib	Phase 2	2019	2019	NCT03866382
Squamous Cell Carcinoma of Head and Neck	D000077195	cabozantinib	Phase 2	2018	2018	NCT03468218
Pheochromocytoma	D010673	cabozantinib	Phase 2	2015	2020	NCT02302833;NCT04400474
Paraganglioma	D010235	cabozantinib	Phase 2	2015	2020	NCT02302833;NCT04400474
Carotid Body Tumor	D002345	cabozantinib	Phase 2	2015	2015	NCT02302833
Cystadenocarcinoma, Serous	D018284	cabozantinib	Phase 2	2013	2013	NCT01935934
Carcinoma, Endometrioid	D018269	cabozantinib	Phase 2	2013	2013	NCT01935934
Carcinoma, Adenosquamous	D018196	cabozantinib	Phase 2	2013	2013	NCT01935934
Thyroid Carcinoma, Anaplastic	D065646	cabozantinib	Phase 2	2020	2020	NCT04400474
Endocrine Gland Neoplasms	D004701	cabozantinib	Phase 2	2020	2020	NCT04400474
Lymphoma	D008223	cabozantinib	Phase 1	2020	2020	NCT03878524
Preleukemia	D011289	cabozantinib	Phase 1	2020	2020	NCT03878524
Lymphoma, Non-Hodgkin	D008228	cabozantinib	Phase 1	2020	2020	NCT03878524
Leukemia, Lymphoid	D007945	cabozantinib	Phase 1	2020	2020	NCT03878524
Precursor Cell Lymphoblastic Leukemia-Lymphoma	D054198	cabozantinib	Phase 1	2020	2020	NCT03878524
Leukemia, Lymphocytic, Chronic, B-Cell	D015451	cabozantinib	Phase 1	2020	2020	NCT03878524
Hodgkin Disease	D006689	cabozantinib	Phase 1	2020	2020	NCT03878524
Leukemia, Myelogenous, Chronic, BCR-ABL Positive	D015464	cabozantinib	Phase 1	2020	2020	NCT03878524
Hematologic Neoplasms	D019337	cabozantinib	Phase 1	2020	2020	NCT03878524
Leukemia, Myelomonocytic, Chronic	D015477	cabozantinib	Phase 1	2020	2020	NCT03878524
Leukemia, Myelomonocytic, Juvenile	D054429	cabozantinib	Phase 1	2020	2020	NCT03878524
Leukemia, Myeloid, Chronic-Phase	D015466	cabozantinib	Phase 1	2020	2020	NCT03878524
Leukemia, Myeloid, Accelerated Phase	D015465	cabozantinib	Phase 1	2020	2020	NCT03878524
Leukemia, Myeloid, Chronic, Atypical, BCR-ABL Negative	D054438	cabozantinib	Phase 1	2020	2020	NCT03878524
Blast Crisis	D001752	cabozantinib	Phase 1	2020	2020	NCT03878524
Gastrointestinal Neoplasms	D005770	cabozantinib	Phase 2	2019	2019	NCT04197310
Digestive System Neoplasms	D004067	cabozantinib	Phase 2	2019	2019	NCT04197310
Lung Neoplasms	D008175	ceritinib	Phase 1	2013	2018	NCT02292550;NCT02299505;NCT01772797;NCT03611738
Lung Neoplasms	D008175	ceritinib	Phase 2	2012	2021	NCT01964157;NCT02040870;NCT01685060;NCT02336451;NCT01685138;NCT04634110;NCT02706626;NCT04111705;NCT03087448;NCT03737994;NCT02450903;NCT02276027;NCT03399487
Lung Neoplasms	D008175	ceritinib	Phase 3	2013	2013	NCT01828099;NCT01828112
Lung Neoplasms	D008175	ceritinib	Phase 4	2020	2020	NCT04356118
Carcinoma, Non-Small-Cell Lung	D002289	ceritinib	Phase 1	2013	2018	NCT02292550;NCT02299505;NCT01772797;NCT02393625;NCT03611738
Carcinoma, Non-Small-Cell Lung	D002289	ceritinib	Phase 2	2012	2020	NCT01964157;NCT02040870;NCT01685060;NCT02336451;NCT01685138;NCT02706626;NCT03535740;NCT04111705;NCT03087448;NCT02450903;NCT03399487
Carcinoma, Non-Small-Cell Lung	D002289	ceritinib	Phase 3	2013	2013	NCT01828099;NCT01828112
Carcinoma, Non-Small-Cell Lung	D002289	ceritinib	Phase 4	2020	2020	NCT04356118
Lymphoma	D008223	ceritinib	Phase 1	2012	2013	NCT01742286;NCT01634763
Lymphoma	D008223	ceritinib	Phase 2	2016	2018	NCT02729961;NCT02465528
Lymphoma	D008223	ceritinib	Phase 4	2020	2020	NCT04362072
Sarcoma	D012509	ceritinib	Phase 3	2019	2019	NCT03784014
Melanoma	D008545	ceritinib	Phase 1	2018	2018	NCT03501368
Melanoma	D008545	ceritinib	Phase 2	2015	2021	NCT02645149;NCT02587650
Hematologic Neoplasms	D019337	ceritinib	Phase 2	2015	2015	NCT02343679
Neoplasm Metastasis	D009362	ceritinib	Phase 1	2016	2016	NCT02605746
Neoplasm Metastasis	D009362	ceritinib	Phase 2	2021	2021	NCT04634110
Neoplasm Metastasis	D009362	ceritinib	Phase 4	2020	2020	NCT04356118
Glioblastoma	D005909	ceritinib	Phase 1	2016	2016	NCT02605746
Glioblastoma	D005909	ceritinib	Phase 2	2016	2016	NCT02465528
Cholangiocarcinoma	D018281	ceritinib	Phase 2	2015	2015	NCT02374489;NCT02638909
Klatskin Tumor	D018285	ceritinib	Phase 2	2015	2015	NCT02374489
Lymphoma, Non-Hodgkin	D008228	ceritinib	Phase 2	2018	2018	NCT02729961
Lymphoma, Large-Cell, Anaplastic	D017728	ceritinib	Phase 2	2016	2018	NCT02729961;NCT02465528
Adenocarcinoma	D000230	ceritinib	Phase 2	2015	2015	NCT02513667;NCT02638909;NCT02276027
Adenocarcinoma of Lung	D000077192	ceritinib	Phase 2	2015	2015	NCT02513667;NCT02276027
Neuroblastoma	D009447	ceritinib	Phase 1	2016	2016	NCT02780128
Neuroblastoma	D009447	ceritinib	Phase 2	2015	2015	NCT02559778
Pancreatic Neoplasms	D010190	ceritinib	Phase 1	2015	2015	NCT02227940
Skin Neoplasms	D012878	ceritinib	Phase 2	2015	2015	NCT02587650
Thyroid Neoplasms	D013964	ceritinib	Phase 2	2015	2015	NCT02289144
Thyroid Carcinoma, Anaplastic	D065646	ceritinib	Phase 2	2015	2015	NCT02289144
Neoplasms, Second Primary	D016609	ceritinib	Phase 4	2020	2020	NCT04356118
Meningeal Carcinomatosis	D055756	ceritinib	Phase 4	2020	2020	NCT04356118
Colorectal Neoplasms	D015179	cetuximab	Phase 1	2003	2020	NCT02205398;NCT01380600;NCT03428958;NCT03319459;NCT03356158;NCT04449874;NCT03017807;NCT00478634;NCT00403052;NCT02573220;NCT00207155;NCT01787500;NCT00436072;NCT01184482;NCT00497497;NCT02124148;NCT00719199;NCT01420874;NCT02857270;NCT00671372;NCT00501410;NCT02630420;NCT01451632;NCT00925015;NCT00593060;NCT02110082;NCT02211443;NCT03290937;NCT03491709;NCT01791309;NCT00540943
Colorectal Neoplasms	D015179	cetuximab	Phase 2	1999	2021	NCT00910676;NCT04787341;NCT03693807;NCT02316496;NCT03135652;NCT00541112;NCT00862342;NCT00444678;NCT02063529;NCT00020917;NCT02291289;NCT00503685;NCT04561336;NCT04031872;NCT04668976;NCT01450319;NCT00215722;NCT03751176;NCT01801904;NCT04017650;NCT00614393;NCT01276379;NCT01079780;NCT04513951;NCT04241731;NCT00755534;NCT00842257;NCT00755118;NCT00055419;NCT01326000;NCT02216487;NCT00725400;NCT02164916;NCT…
Colorectal Neoplasms	D015179	cetuximab	Phase 3	2003	2021	NCT00061815;NCT04687631;NCT01878422;NCT04607421;NCT00640471;NCT00154102;NCT03206151;NCT01001377;NCT02928224;NCT00389870;NCT01910610;NCT01338558;NCT00063141;NCT01309126;NCT02978313;NCT04776655;NCT03391934;NCT01167725;NCT00975897;NCT01030042;NCT01895257;NCT00265850;NCT02942706;NCT00252564;NCT02934529;NCT00145314;NCT03362684;NCT04262635;NCT00182715;NCT04509635;NCT03717038;NCT00433927;NCT01741038;NCT…
Colorectal Neoplasms	D015179	cetuximab	Phase 4	2006	2011	NCT00327093;NCT01564810;NCT01315990
Head and Neck Neoplasms	D006258	cetuximab	Phase 1	2004	2021	NCT00820417;NCT01540682;NCT00906360;NCT01334177;NCT02555644;NCT01184482;NCT02817113;NCT01445405;NCT00397384;NCT01871311;NCT01637194;NCT00757549;NCT00291707;NCT00882583;NCT00622674;NCT01255800;NCT01451632;NCT02110082;NCT02391727;NCT00402545;NCT04722523;NCT01987375;NCT01935921;NCT02229656;NCT00629226;NCT04065555;NCT02627274
Head and Neck Neoplasms	D006258	cetuximab	Phase 2	1999	2020	NCT03844763;NCT03494322;NCT00462735;NCT01283334;NCT02573493;NCT03422536;NCT00927147;NCT00868491;NCT00665392;NCT02124707;NCT01620242;NCT00721513;NCT04474470;NCT01581970;NCT02633800;NCT03532737;NCT00468169;NCT00004865;NCT01262859;NCT01237483;NCT00939627;NCT03067610;NCT00646659;NCT00623558;NCT01816984;NCT01472653;NCT01040832;NCT01467115;NCT01979211;NCT00226239;NCT01256385;NCT01566435;NCT04282109;NCT…
Head and Neck Neoplasms	D006258	cetuximab	Phase 3	1999	2019	NCT00716391;NCT00265941;NCT03769506;NCT00003809;NCT00004227;NCT02236936;NCT02252042;NCT02358031;NCT01884623;NCT00122460;NCT01969877;NCT00956007;NCT03258554;NCT02551159
Head and Neck Neoplasms	D006258	cetuximab	Phase 4	2011	2014	NCT02015650;NCT01553032
Carcinoma	D002277	cetuximab	Phase 1	2005	2021	NCT01380600;NCT03319459;NCT02764593;NCT00906360;NCT04361409;NCT01334177;NCT00104910;NCT03524326;NCT01552434;NCT02277197;NCT00397384;NCT04091867;NCT01198535;NCT02350712;NCT03498378;NCT02429089;NCT01360827;NCT02438995;NCT02938273;NCT02496663;NCT00903461;NCT01637194;NCT01716416;NCT01254617;NCT00207116;NCT01758731;NCT00402545;NCT04722523;NCT01935921;NCT02229656
Carcinoma	D002277	cetuximab	Phase 2	2002	2021	NCT00910676;NCT03387111;NCT04106362;NCT01218048;NCT01271439;NCT01332266;NCT01133665;NCT00508664;NCT02573493;NCT00084318;NCT03422536;NCT02014831;NCT00957853;NCT01245985;NCT01836029;NCT03953976;NCT03088059;NCT04229459;NCT00971932;NCT02124707;NCT03744208;NCT01884259;NCT01614938;NCT04017650;NCT02633800;NCT01230476;NCT02822482;NCT03389477;NCT04508829;NCT00240682;NCT01181401;NCT03944941;NCT01015664;NCT…
Carcinoma	D002277	cetuximab	Phase 3	2008	2020	NCT01211938;NCT04590963;NCT03358472;NCT02347332;NCT02105636;NCT01855451;NCT03342352;NCT02236936;NCT01950689;NCT01810913;NCT00946712;NCT03717038;NCT02383966;NCT02563002;NCT03529279;NCT01012258;NCT01874171;NCT03258554;NCT01086826;NCT01177956;NCT02633176;NCT03349710
Carcinoma	D002277	cetuximab	Phase 4	2014	2014	NCT02015650
Lung Neoplasms	D008175	cetuximab	Phase 1	2005	2019	NCT00522886;NCT00397384;NCT03808701;NCT00288054;NCT00622674;NCT00207116;NCT01212627;NCT00569296
Lung Neoplasms	D008175	cetuximab	Phase 2	2000	2021	NCT00910676;NCT00828841;NCT02716311;NCT00112346;NCT00408499;NCT00081302;NCT00165334;NCT00124618;NCT00216203;NCT00492206;NCT00097214;NCT00034541;NCT00085501;NCT00986674;NCT01004731;NCT00315185;NCT00103207;NCT03717155;NCT00118183;NCT01102231;NCT00870870;NCT04285671;NCT00101348;NCT00998101;NCT04648189;NCT00343291;NCT00203931;NCT04464967;NCT01059188;NCT02845856;NCT00368992;NCT00193453;NCT00694603;NCT…
Lung Neoplasms	D008175	cetuximab	Phase 3	2004	2015	NCT00533949;NCT00095199;NCT02438722;NCT00148798;NCT00112294;NCT00946712;NCT00820755
Carcinoma, Non-Small-Cell Lung	D002289	cetuximab	Phase 1	2005	2020	NCT00522886;NCT03319459;NCT04449874;NCT00397384;NCT03808701;NCT02496663;NCT02857270;NCT01090011;NCT00288054;NCT01451632;NCT00207116;NCT01212627;NCT00162318;NCT00569296
Carcinoma, Non-Small-Cell Lung	D002289	cetuximab	Phase 2	2000	2021	NCT00910676;NCT00828841;NCT02716311;NCT00112346;NCT00408499;NCT00081302;NCT00165334;NCT00406302;NCT00124618;NCT00216203;NCT00492206;NCT00097214;NCT00034541;NCT00874848;NCT00085501;NCT00986674;NCT01004731;NCT00315185;NCT03717155;NCT00118183;NCT01102231;NCT00870870;NCT03727724;NCT04285671;NCT00101348;NCT00998101;NCT00561054;NCT00343291;NCT00203931;NCT04464967;NCT00115518;NCT01059188;NCT02845856;NCT…
Carcinoma, Non-Small-Cell Lung	D002289	cetuximab	Phase 3	2004	2015	NCT00533949;NCT00095199;NCT02438722;NCT00148798;NCT00112294;NCT00820755
Carcinoma, Squamous Cell	D002294	cetuximab	Phase 1	2007	2021	NCT02205398;NCT03319459;NCT02764593;NCT00906360;NCT04361409;NCT01334177;NCT01046266;NCT00736619;NCT03524326;NCT02277197;NCT01445405;NCT00397384;NCT04091867;NCT02350712;NCT03498378;NCT02429089;NCT01360827;NCT02438995;NCT02938273;NCT00903461;NCT01637194;NCT01716416;NCT03667482;NCT01254617;NCT01758731;NCT00402545;NCT04722523;NCT01935921;NCT02229656;NCT02282371
Carcinoma, Squamous Cell	D002294	cetuximab	Phase 2	2004	2021	NCT03387111;NCT04106362;NCT01218048;NCT00815295;NCT01332266;NCT01133665;NCT02573493;NCT00084318;NCT03422536;NCT02014831;NCT00957853;NCT01245985;NCT00815308;NCT01836029;NCT03953976;NCT03088059;NCT01577173;NCT02101034;NCT04229459;NCT00971932;NCT02124707;NCT03744208;NCT01884259;NCT02633800;NCT02822482;NCT03389477;NCT00165490;NCT00240682;NCT01181401;NCT03944941;NCT02057107;NCT01015664;NCT01221753;NCT…
Carcinoma, Squamous Cell	D002294	cetuximab	Phase 3	2004	2020	NCT03386838;NCT02741570;NCT04590963;NCT03358472;NCT02105636;NCT01855451;NCT03342352;NCT02236936;NCT02252042;NCT01950689;NCT01810913;NCT02383966;NCT02409186;NCT00122460;NCT01012258;NCT01874171;NCT03258554;NCT01086826;NCT01177956;NCT03349710
Carcinoma, Squamous Cell	D002294	cetuximab	Phase 4	2014	2014	NCT02015650
Oropharyngeal Neoplasms	D009959	cetuximab	Phase 1	2007	2011	NCT00906360;NCT01334177;NCT00397384;NCT01637194
Oropharyngeal Neoplasms	D009959	cetuximab	Phase 2	2005	2020	NCT04106362;NCT03422536;NCT01884259;NCT04508829;NCT00939627;NCT02298595;NCT01816984;NCT01435252;NCT02281955;NCT00101348;NCT03082534;NCT01316757;NCT01440270;NCT00251381;NCT03077243
Oropharyngeal Neoplasms	D009959	cetuximab	Phase 3	2011	2017	NCT01434394;NCT03258554
Squamous Cell Carcinoma of Head and Neck	D000077195	cetuximab	Phase 1	2007	2021	NCT02205398;NCT03319459;NCT02764593;NCT02124850;NCT04361409;NCT01046266;NCT00736619;NCT03524326;NCT02277197;NCT04091867;NCT02350712;NCT03498378;NCT02429089;NCT01360827;NCT02438995;NCT02938273;NCT00903461;NCT01716416;NCT01758731;NCT00402545;NCT04722523
Squamous Cell Carcinoma of Head and Neck	D000077195	cetuximab	Phase 2	2004	2021	NCT01218048;NCT01332266;NCT01283334;NCT02573493;NCT03422536;NCT00957853;NCT01245985;NCT01836029;NCT03953976;NCT03088059;NCT01577173;NCT02101034;NCT02216916;NCT00971932;NCT02124707;NCT03744208;NCT04474470;NCT01581970;NCT02822482;NCT03389477;NCT02057107;NCT01015664;NCT01221753;NCT02624128;NCT03370276;NCT02255097;NCT00623558;NCT01040832;NCT02054442;NCT01979211;NCT03254927;NCT00968435;NCT04282109;NCT…
Squamous Cell Carcinoma of Head and Neck	D000077195	cetuximab	Phase 3	2004	2020	NCT03386838;NCT01931150;NCT02741570;NCT04590963;NCT03358472;NCT02347332;NCT02105636;NCT03342352;NCT01950689;NCT02383966;NCT00609284;NCT00122460;NCT00999700;NCT01012258;NCT03258554;NCT01086826;NCT02551159;NCT01177956;NCT03349710
Squamous Cell Carcinoma of Head and Neck	D000077195	cetuximab	Phase 4	2014	2014	NCT02015650
Pancreatic Neoplasms	D010190	cetuximab	Phase 1	2005	2011	NCT00467116;NCT00397384;NCT01420874;NCT00622674
Pancreatic Neoplasms	D010190	cetuximab	Phase 2	1999	2021	NCT00424827;NCT00536614;NCT00395252;NCT00225784;NCT00305877;NCT00338039;NCT01042028;NCT00408564;NCT00276744;NCT00101348;NCT01050426;NCT00871169;NCT00305760;NCT00091026;NCT04464967;NCT00042939;NCT00383149;NCT00326911;NCT00005591;NCT01077986;NCT00599833;NCT00923299
Pancreatic Neoplasms	D010190	cetuximab	Phase 3	2004	2004	NCT00075686
Neoplasm Metastasis	D009362	cetuximab	Phase 1	2005	2014	NCT02845999;NCT00835679;NCT02124148;NCT00207116
Neoplasm Metastasis	D009362	cetuximab	Phase 2	2002	2021	NCT03135652;NCT03493048;NCT00444678;NCT04189055;NCT01511146;NCT03164655;NCT00153998;NCT02142036;NCT01384994;NCT01289522;NCT00743678;NCT03323424;NCT01836653;NCT00852228;NCT00544349;NCT04464967;NCT01802645;NCT00125034;NCT00537823;NCT01322178;NCT00056030;NCT03009058;NCT03366155;NCT00438737;NCT00908024;NCT03785249;NCT00130689;NCT01442935;NCT01737450;NCT01703910;NCT00513266;NCT00044863;NCT01673607;NCT…
Neoplasm Metastasis	D009362	cetuximab	Phase 3	2007	2021	NCT04687631;NCT03031444;NCT04509635;NCT00433927;NCT04525326;NCT00482222
Neoplasm Metastasis	D009362	cetuximab	Phase 4	2006	2007	NCT00327093;NCT01564810;NCT00510627
Neoplasms, Second Primary	D016609	cetuximab	Phase 2	2008	2017	NCT03135652;NCT01511146;NCT02142036;NCT00743678;NCT01836653;NCT00852228;NCT01923987
Neoplasms, Second Primary	D016609	cetuximab	Phase 3	2016	2021	NCT04687631;NCT03031444;NCT04509635;NCT04525326
Neoplasms, Second Primary	D016609	cetuximab	Phase 4	2006	2006	NCT00327093
Liver Neoplasms	D008113	cetuximab	Phase 1	2007	2009	NCT00397384;NCT00835679
Liver Neoplasms	D008113	cetuximab	Phase 2	2004	2017	NCT03135652;NCT01511146;NCT00153998;NCT01384994;NCT00743678;NCT00852228;NCT00483405
Liver Neoplasms	D008113	cetuximab	Phase 3	2020	2021	NCT04687631;NCT04509635;NCT04525326
Liver Neoplasms	D008113	cetuximab	Phase 4	2006	2007	NCT01564810;NCT00510627
Neoplasms, Squamous Cell	D018307	cetuximab	Phase 1	2014	2018	NCT03667482;NCT02282371
Neoplasms, Squamous Cell	D018307	cetuximab	Phase 2	2007	2018	NCT00815295;NCT03666325;NCT03370276;NCT02979977;NCT00661427;NCT00705016;NCT01326923;NCT03126708;NCT01864772;NCT00934518
Neoplasms, Squamous Cell	D018307	cetuximab	Phase 3	2014	2014	NCT02252042
Cholangiocarcinoma	D018281	cetuximab	Phase 1	2007	2007	NCT00397384
Cholangiocarcinoma	D018281	cetuximab	Phase 2	2010	2020	NCT03693807;NCT04668976;NCT03768375;NCT01267344;NCT01247337;NCT02836847
Nasopharyngeal Carcinoma	D000077274	cetuximab	Phase 1	2007	2011	NCT00906360;NCT01334177;NCT00397384;NCT01637194
Nasopharyngeal Carcinoma	D000077274	cetuximab	Phase 2	2005	2020	NCT01271439;NCT01614938;NCT01230476;NCT00939627;NCT01326559;NCT00700440;NCT04508816;NCT01816984;NCT00101348;NCT03082534;NCT01316757;NCT02507154;NCT01712919;NCT04534855
Nasopharyngeal Carcinoma	D000077274	cetuximab	Phase 3	2015	2018	NCT03529279;NCT02633176
Laryngeal Neoplasms	D007822	cetuximab	Phase 1	2007	2014	NCT00906360;NCT01334177;NCT01445405;NCT00397384;NCT01637194;NCT02229656
Laryngeal Neoplasms	D007822	cetuximab	Phase 2	2005	2017	NCT00462735;NCT00169247;NCT01245985;NCT01884259;NCT00939627;NCT01816984;NCT00599131;NCT01435252;NCT00101348;NCT03082534;NCT00941135;NCT01316757;NCT01216020;NCT00765011
Laryngeal Neoplasms	D007822	cetuximab	Phase 3	2017	2017	NCT03258554
Pharyngeal Neoplasms	D010610	cetuximab	Phase 1	2008	2012	NCT01552434;NCT01445405
Pharyngeal Neoplasms	D010610	cetuximab	Phase 2	2007	2017	NCT00462735;NCT03067610;NCT01216020
Paranasal Sinus Neoplasms	D010255	cetuximab	Phase 1	2007	2011	NCT00906360;NCT01334177;NCT00397384;NCT01637194
Paranasal Sinus Neoplasms	D010255	cetuximab	Phase 2	2005	2013	NCT00462735;NCT00939627;NCT01816984;NCT00101348;NCT01316757
Nose Neoplasms	D009669	cetuximab	Phase 2	2007	2007	NCT00462735
Mesothelioma	D008654	cetuximab	Phase 2	2009	2009	NCT00996567
Stomach Neoplasms	D013274	cetuximab	Phase 1	2001	2018	NCT03319459;NCT00477880;NCT00397384
Stomach Neoplasms	D013274	cetuximab	Phase 2	2004	2021	NCT00398398;NCT01360086;NCT00275951;NCT00477711;NCT00397904;NCT00699881;NCT01611506;NCT00439608;NCT00384878;NCT04136600;NCT01388790;NCT01123811;NCT04464967;NCT00857246;NCT00130689
Stomach Neoplasms	D013274	cetuximab	Phase 3	2008	2008	NCT00678535
Colonic Neoplasms	D003110	cetuximab	Phase 1	2005	2020	NCT03774680;NCT01126450;NCT00494611;NCT01287130;NCT00134069;NCT01294826;NCT01217450;NCT00397384;NCT01198535;NCT00835679;NCT01637194;NCT01420874;NCT01254617
Colonic Neoplasms	D003110	cetuximab	Phase 2	2003	2021	NCT00336856;NCT01675999;NCT00845039;NCT00101348;NCT03365882;NCT04616183;NCT00193219;NCT01744340;NCT03446157;NCT00100841;NCT00551421;NCT00766220;NCT00077298;NCT03641976;NCT04775862;NCT01292356;NCT03524820
Colonic Neoplasms	D003110	cetuximab	Phase 3	2004	2010	NCT00647530;NCT00499369;NCT01167725;NCT00079274;NCT00265811
Rectal Neoplasms	D012004	cetuximab	Phase 1	2005	2020	NCT01126450;NCT00392470;NCT00134069;NCT01294826;NCT01217450;NCT00397384;NCT01198535;NCT00835679;NCT01254617;NCT04638036
Rectal Neoplasms	D012004	cetuximab	Phase 2	2003	2020	NCT00336856;NCT00541112;NCT00506844;NCT00689702;NCT04017650;NCT00964457;NCT00795301;NCT03391843;NCT00845039;NCT00383695;NCT00226941;NCT00101348;NCT03365882;NCT04616183;NCT00611858;NCT00100841;NCT00353457;NCT00551421;NCT00972881;NCT00077298;NCT00686166;NCT01609231;NCT00297128;NCT03022734;NCT01923987;NCT00527111
Rectal Neoplasms	D012004	cetuximab	Phase 3	2007	2020	NCT00499369;NCT04215731
Adenocarcinoma	D000230	cetuximab	Phase 1	2005	2011	NCT00104910;NCT01294826;NCT00397384;NCT01198535;NCT00835679
Adenocarcinoma	D000230	cetuximab	Phase 2	2004	2020	NCT01360086;NCT00395252;NCT00162110;NCT04554836;NCT00517829;NCT04017650;NCT00165490;NCT00716456;NCT00580073;NCT01123811;NCT03365882;NCT04117945;NCT04616183;NCT00100841;NCT00353457;NCT00551421;NCT00827671;NCT01703910;NCT02599324
Adenocarcinoma	D000230	cetuximab	Phase 3	2003	2010	NCT00077233;NCT01107639;NCT00946712
Esophageal Neoplasms	D004938	cetuximab	Phase 1	2007	2019	NCT04161560;NCT00397384
Esophageal Neoplasms	D004938	cetuximab	Phase 2	2004	2021	NCT01360086;NCT01787006;NCT00165490;NCT00397904;NCT00096031;NCT02636088;NCT00551759;NCT00439608;NCT00109850;NCT00425425;NCT00445861;NCT00544362;NCT01034189;NCT04464967;NCT00381706;NCT00130689;NCT00578201;NCT00735345;NCT00733889;NCT00636298
Esophageal Neoplasms	D004938	cetuximab	Phase 3	2008	2010	NCT00655876;NCT01107639;NCT00509561
Lymphoma	D008223	cetuximab	Phase 1	2020	2020	NCT03579888
Lymphoma	D008223	cetuximab	Phase 3	2000	2000	NCT00115700
Leukemia	D007938	cetuximab	Phase 1	2020	2020	NCT03579888
Leukemia	D007938	cetuximab	Phase 2	2014	2017	NCT03263208;NCT02028455
Lymphoma, Non-Hodgkin	D008228	cetuximab	Phase 1	2020	2020	NCT03579888
Leukemia, Lymphoid	D007945	cetuximab	Phase 1	2020	2020	NCT03579888
Precursor Cell Lymphoblastic Leukemia-Lymphoma	D054198	cetuximab	Phase 1	2020	2020	NCT03579888
Precursor Cell Lymphoblastic Leukemia-Lymphoma	D054198	cetuximab	Phase 2	2017	2017	NCT03263208
Leukemia, Lymphocytic, Chronic, B-Cell	D015451	cetuximab	Phase 1	2020	2020	NCT03579888
Lymphoma, B-Cell	D016393	cetuximab	Phase 1	2020	2020	NCT03579888
Lymphoma, Mantle-Cell	D020522	cetuximab	Phase 1	2020	2020	NCT03579888
Lymphoma, Large B-Cell, Diffuse	D016403	cetuximab	Phase 1	2020	2020	NCT03579888
Biliary Tract Neoplasms	D001661	cetuximab	Phase 2	2006	2008	NCT00747097;NCT01216345;NCT00552149
Prostatic Neoplasms	D011471	cetuximab	Phase 2	2007	2008	NCT00448097;NCT00661492;NCT00728663
Skin Neoplasms	D012878	cetuximab	Phase 2	2018	2019	NCT03666325;NCT03944941
Breast Neoplasms	D001943	cetuximab	Phase 1	2006	2015	NCT01552434;NCT00367250;NCT02391727
Breast Neoplasms	D001943	cetuximab	Phase 2	2005	2021	NCT03692689;NCT00463788;NCT00633464;NCT00248287;NCT00232505;NCT00353717;NCT04464967;NCT00275041;NCT01097642;NCT00600249
Triple Negative Breast Neoplasms	D064726	cetuximab	Phase 1	2011	2011	NCT01451632
Triple Negative Breast Neoplasms	D064726	cetuximab	Phase 2	2008	2021	NCT03692689;NCT04464967;NCT01097642;NCT03761914
Glioblastoma	D005909	cetuximab	Phase 1	2009	2018	NCT03603379;NCT01238237
Glioblastoma	D005909	cetuximab	Phase 2	2006	2016	NCT02800486;NCT00463073;NCT02861898;NCT00311857;NCT01884740;NCT01044225
Carcinoma, Verrucous	D018289	cetuximab	Phase 1	2007	2011	NCT00906360;NCT01334177;NCT00397384;NCT01637194;NCT01254617
Carcinoma, Verrucous	D018289	cetuximab	Phase 2	2005	2013	NCT00939627;NCT01816984;NCT01256385;NCT00101348;NCT01316757
Salivary Gland Neoplasms	D012468	cetuximab	Phase 1	2007	2011	NCT00906360;NCT01334177;NCT00397384;NCT01637194;NCT01254617
Salivary Gland Neoplasms	D012468	cetuximab	Phase 2	2005	2013	NCT00984217;NCT00939627;NCT01816984;NCT01256385;NCT00101348;NCT01316757
Neoplasms, Unknown Primary	D009382	cetuximab	Phase 1	2007	2011	NCT00906360;NCT01334177;NCT00397384
Neoplasms, Unknown Primary	D009382	cetuximab	Phase 2	2005	2013	NCT00939627;NCT01816984;NCT00101348;NCT01316757;NCT00894569
Tongue Neoplasms	D014062	cetuximab	Phase 1	2007	2011	NCT00906360;NCT01334177;NCT00397384;NCT01637194
Tongue Neoplasms	D014062	cetuximab	Phase 2	2009	2013	NCT00939627;NCT01816984;NCT01316757
Esophageal Squamous Cell Carcinoma	D000077277	cetuximab	Phase 2	2004	2019	NCT00815308;NCT04229459;NCT00165490;NCT02812641;NCT03817567;NCT02123381;NCT03126708
Esophageal Squamous Cell Carcinoma	D000077277	cetuximab	Phase 3	2015	2015	NCT02409186
Adenoma	D000236	cetuximab	Phase 2	2011	2011	NCT00984217
Adenoma, Pleomorphic	D008949	cetuximab	Phase 2	2011	2011	NCT00984217
Syringoma	D018252	cetuximab	Phase 2	2011	2011	NCT00984217
Multiple Myeloma	D009101	cetuximab	Phase 2	2006	2012	NCT00368121;NCT01524978
Neoplasms, Plasma Cell	D054219	cetuximab	Phase 2	2006	2006	NCT00368121
Anus Neoplasms	D001005	cetuximab	Phase 1	2007	2012	NCT01621217;NCT00397384
Anus Neoplasms	D001005	cetuximab	Phase 2	2006	2018	NCT00324415;NCT03944252;NCT00316888;NCT03381352;NCT00955240
Papilloma	D010212	cetuximab	Phase 1	2007	2008	NCT00397384;NCT01637194
Papilloma	D010212	cetuximab	Phase 2	2005	2011	NCT01221753;NCT00101348
Precancerous Conditions	D011230	cetuximab	Phase 1	2001	2001	NCT00477880
Precancerous Conditions	D011230	cetuximab	Phase 2	2007	2010	NCT00524017;NCT01084083
Precancerous Conditions	D011230	cetuximab	Phase 3	2011	2011	NCT01302834
Carcinoma, Adenoid Cystic	D003528	cetuximab	Phase 1	2007	2008	NCT00397384;NCT01637194
Carcinoma, Adenoid Cystic	D003528	cetuximab	Phase 2	2005	2012	NCT01192087;NCT00101348
Carcinoma, Hepatocellular	D006528	cetuximab	Phase 2	2005	2018	NCT00142428;NCT03563170
Uterine Cervical Neoplasms	D002583	cetuximab	Phase 1	2005	2005	NCT00104910
Uterine Cervical Neoplasms	D002583	cetuximab	Phase 2	2004	2021	NCT00997009;NCT00957411;NCT00292955;NCT00518193;NCT00101192;NCT04464967
Carcinoma, Small Cell	D018288	cetuximab	Phase 1	2005	2005	NCT00104910
Small Cell Lung Carcinoma	D055752	cetuximab	Phase 1	2005	2005	NCT00104910
Small Cell Lung Carcinoma	D055752	cetuximab	Phase 2	2019	2019	NCT03761914
Carcinoma, Adenosquamous	D018196	cetuximab	Phase 1	2005	2005	NCT00104910
Carcinoma, Adenosquamous	D018196	cetuximab	Phase 2	2007	2007	NCT00570674
Brain Neoplasms	D001932	cetuximab	Phase 2	2009	2016	NCT02800486;NCT01012609;NCT02861898;NCT02855086
Astrocytoma	D001254	cetuximab	Phase 1	2009	2009	NCT01238237
Astrocytoma	D001254	cetuximab	Phase 2	2009	2016	NCT02800486;NCT01012609;NCT01884740
Mouth Neoplasms	D009062	cetuximab	Phase 1	2008	2011	NCT01445405;NCT01254617
Mouth Neoplasms	D009062	cetuximab	Phase 2	2009	2017	NCT03067610;NCT00933387;NCT03082534;NCT01216020;NCT01440270
Mouth Neoplasms	D009062	cetuximab	Phase 3	2011	2017	NCT01434394;NCT03258554
Lymphoma, Follicular	D008224	cetuximab	Phase 3	2000	2000	NCT00115700
Peritoneal Neoplasms	D010534	cetuximab	Phase 2	2003	2010	NCT01540344;NCT00766142;NCT00063401
Urologic Neoplasms	D014571	cetuximab	Phase 1	2012	2012	NCT01552434
Urologic Neoplasms	D014571	cetuximab	Phase 2	2006	2006	NCT00350025
Adenocarcinoma of Lung	D000077192	cetuximab	Phase 2	2005	2008	NCT00716456;NCT00118183;NCT00368992
Adenocarcinoma of Lung	D000077192	cetuximab	Phase 3	2009	2009	NCT00946712
Sarcoma	D012509	cetuximab	Phase 1	2005	2020	NCT01552434;NCT00622674;NCT03618381;NCT04483778
Sarcoma	D012509	cetuximab	Phase 2	2005	2021	NCT04464967;NCT00148109
Neurofibromatoses	D017253	cetuximab	Phase 1	2012	2012	NCT01552434
Lymphangioleiomyomatosis	D018192	cetuximab	Phase 1	2012	2012	NCT01552434
Thyroid Neoplasms	D013964	cetuximab	Phase 1	2012	2012	NCT01552434
Thoracic Neoplasms	D013899	cetuximab	Phase 1	2012	2012	NCT01552434
Genital Neoplasms, Female	D005833	cetuximab	Phase 1	2012	2012	NCT01552434
Neurofibromatosis 2	D016518	cetuximab	Phase 1	2012	2012	NCT01552434
Respiratory Tract Neoplasms	D012142	cetuximab	Phase 1	2012	2012	NCT01552434
Soft Tissue Neoplasms	D012983	cetuximab	Phase 1	2012	2012	NCT01552434
Endocrine Gland Neoplasms	D004701	cetuximab	Phase 1	2012	2012	NCT01552434
Genital Neoplasms, Male	D005834	cetuximab	Phase 1	2012	2012	NCT01552434
Neoplasms, Mesothelial	D018301	cetuximab	Phase 1	2012	2012	NCT01552434
Glioma	D005910	cetuximab	Phase 2	2006	2016	NCT00463073;NCT02855086;NCT01884740
Brain Stem Neoplasms	D020295	cetuximab	Phase 2	2009	2009	NCT01012609
Carcinoma, Basal Cell	D002280	cetuximab	Phase 1	2007	2008	NCT00397384;NCT01637194
Carcinoma, Basal Cell	D002280	cetuximab	Phase 2	2005	2005	NCT00101348
Gastrointestinal Stromal Tumors	D046152	cetuximab	Phase 1	2007	2007	NCT00397384
Carcinoid Tumor	D002276	cetuximab	Phase 1	2007	2007	NCT00397384
Gallbladder Neoplasms	D005706	cetuximab	Phase 1	2007	2007	NCT00397384
Gallbladder Neoplasms	D005706	cetuximab	Phase 2	2016	2016	NCT03768375;NCT02836847
Leiomyosarcoma	D007890	cetuximab	Phase 1	2007	2007	NCT00397384
Bile Duct Neoplasms	D001650	cetuximab	Phase 1	2007	2007	NCT00397384
Carcinoma, Mucoepidermoid	D018277	cetuximab	Phase 1	2007	2008	NCT00397384;NCT01637194
Carcinoma, Mucoepidermoid	D018277	cetuximab	Phase 2	2005	2005	NCT00101348
Esthesioneuroblastoma, Olfactory	D018304	cetuximab	Phase 1	2007	2008	NCT00397384;NCT01637194
Esthesioneuroblastoma, Olfactory	D018304	cetuximab	Phase 2	2005	2005	NCT00101348
Papilloma, Inverted	D018308	cetuximab	Phase 1	2007	2008	NCT00397384;NCT01637194
Papilloma, Inverted	D018308	cetuximab	Phase 2	2005	2005	NCT00101348
Malignant Carcinoid Syndrome	D008303	cetuximab	Phase 1	2007	2007	NCT00397384
Gastrointestinal Neoplasms	D005770	cetuximab	Phase 1	2007	2007	NCT00397384
Intestinal Neoplasms	D007414	cetuximab	Phase 1	2007	2007	NCT00397384
Thymoma	D013945	cetuximab	Phase 2	2009	2009	NCT01025089
Thymus Neoplasms	D013953	cetuximab	Phase 2	2009	2009	NCT01025089
Hypopharyngeal Neoplasms	D007012	cetuximab	Phase 2	2011	2011	NCT01435252
Adenocarcinoma, Mucinous	D002288	cetuximab	Phase 1	2009	2010	NCT01198535;NCT00835679
Adenocarcinoma, Mucinous	D002288	cetuximab	Phase 2	2004	2004	NCT00100841
Cystadenocarcinoma	D003536	cetuximab	Phase 1	2009	2010	NCT01198535;NCT00835679
Cystadenocarcinoma	D003536	cetuximab	Phase 2	2004	2004	NCT00100841
Carcinoma, Signet Ring Cell	D018279	cetuximab	Phase 1	2010	2010	NCT01198535
Pleural Effusion, Malignant	D016066	cetuximab	Phase 2	2005	2005	NCT00118183
Urinary Bladder Neoplasms	D001749	cetuximab	Phase 2	2008	2021	NCT00645593;NCT04464967
Myasthenia Gravis	D009157	cetuximab	Phase 3	2006	2006	NCT00294658
Carcinoma, Renal Cell	D002292	cetuximab	Phase 1	2005	2005	NCT00622674
Carcinoma, Renal Cell	D002292	cetuximab	Phase 2	2005	2015	NCT00101348;NCT02599324
Nasopharyngeal Neoplasms	D009303	cetuximab	Phase 2	2015	2017	NCT03082534;NCT02507154
Neoplastic Cells, Circulating	D009360	cetuximab	Phase 2	2012	2021	NCT04648189;NCT01640444
Endometrial Neoplasms	D016889	cetuximab	Phase 2	2006	2021	NCT00392769;NCT04464967
Ovarian Neoplasms	D010051	cetuximab	Phase 2	2004	2021	NCT04464967;NCT00082212
Adenocarcinoma, Bronchiolo-Alveolar	D002282	cetuximab	Phase 2	2006	2006	NCT00368992
Kidney Neoplasms	D007680	cetuximab	Phase 1	2005	2005	NCT00622674
Oligodendroglioma	D009837	cetuximab	Phase 2	2013	2013	NCT01884740
Chordoma	D002817	cetuximab	Phase 2	2018	2018	NCT03647423
Neuroblastoma	D009447	cetuximab	Phase 1	2019	2020	NCT03618381;NCT04483778
Osteosarcoma	D012516	cetuximab	Phase 1	2019	2020	NCT03618381;NCT04483778
Rhabdomyosarcoma	D012208	cetuximab	Phase 1	2019	2020	NCT03618381;NCT04483778
Sarcoma, Ewing	D012512	cetuximab	Phase 1	2019	2020	NCT03618381;NCT04483778
Wilms Tumor	D009396	cetuximab	Phase 1	2019	2020	NCT03618381;NCT04483778
Retinoblastoma	D012175	cetuximab	Phase 1	2019	2020	NCT03618381;NCT04483778
Sarcoma, Synovial	D013584	cetuximab	Phase 1	2019	2020	NCT03618381;NCT04483778
Rhabdoid Tumor	D018335	cetuximab	Phase 1	2019	2020	NCT03618381;NCT04483778
Hepatoblastoma	D018197	cetuximab	Phase 1	2019	2020	NCT03618381;NCT04483778
Nerve Sheath Neoplasms	D018317	cetuximab	Phase 1	2019	2020	NCT03618381;NCT04483778
Desmoplastic Small Round Cell Tumor	D058405	cetuximab	Phase 1	2019	2020	NCT03618381;NCT04483778
Neurofibrosarcoma	D018319	cetuximab	Phase 1	2019	2020	NCT03618381;NCT04483778
Sarcoma, Clear Cell	D018227	cetuximab	Phase 1	2019	2020	NCT03618381;NCT04483778
Fallopian Tube Neoplasms	D005185	cetuximab	Phase 2	2003	2003	NCT00063401
Lip Neoplasms	D008048	cetuximab	Phase 3	2017	2017	NCT03258554
Hematologic Neoplasms	D019337	cetuximab	Phase 1	2019	2019	NCT03783403
Leukemia, Myeloid	D007951	cetuximab	Phase 2	2019	2019	NCT03761914
Leukemia, Myeloid, Acute	D015470	cetuximab	Phase 2	2019	2019	NCT03761914
Multiple Myeloma	D009101	cobimetinib	Phase 1	2020	2020	NCT03878524
Multiple Myeloma	D009101	cobimetinib	Phase 2	2016	2019	NCT02693535;NCT03312530;NCT03297606;NCT03732703
Lymphoma, Non-Hodgkin	D008228	cobimetinib	Phase 1	2020	2020	NCT03878524
Lymphoma, Non-Hodgkin	D008228	cobimetinib	Phase 2	2016	2017	NCT02693535;NCT03297606
Melanoma	D008545	cobimetinib	Phase 1	2011	2020	NCT04109456;NCT01843738;NCT02818023;NCT01876641;NCT03026517;NCT03543969;NCT03178851;NCT02721459;NCT01271803;NCT01656642
Melanoma	D008545	cobimetinib	Phase 2	2013	2020	NCT03625141;NCT02537600;NCT03514901;NCT02414750;NCT03101254;NCT02968303;NCT02303951;NCT01495988;NCT03224208;NCT04722575;NCT02583516;NCT03175432;NCT03430947;NCT01813214;NCT01959633;NCT03005639;NCT02036086;NCT02768207;NCT03554083;NCT02902029;NCT02230306
Melanoma	D008545	cobimetinib	Phase 3	2013	2017	NCT03273153;NCT02427893;NCT01689519;NCT02908672
Neoplasm Metastasis	D009362	cobimetinib	Phase 2	2015	2018	NCT03625141;NCT02537600;NCT03430947;NCT02230306
Lung Neoplasms	D008175	cobimetinib	Phase 2	2017	2020	NCT04302025;NCT03202940
Lung Neoplasms	D008175	cobimetinib	Phase 3	2017	2017	NCT03178552
Carcinoma, Non-Small-Cell Lung	D002289	cobimetinib	Phase 1	2015	2015	NCT02457793
Carcinoma, Non-Small-Cell Lung	D002289	cobimetinib	Phase 2	2017	2020	NCT04302025;NCT03600701;NCT03337698;NCT03202940
Carcinoma, Non-Small-Cell Lung	D002289	cobimetinib	Phase 3	2017	2017	NCT03178552
Neoplasms, Plasma Cell	D054219	cobimetinib	Phase 1	2020	2020	NCT03878524
Neoplasms, Plasma Cell	D054219	cobimetinib	Phase 2	2017	2019	NCT03312530;NCT03732703
Colorectal Neoplasms	D015179	cobimetinib	Phase 1	2016	2016	NCT02876224
Colorectal Neoplasms	D015179	cobimetinib	Phase 2	2014	2018	NCT02291289;NCT03340558;NCT02060188
Leukemia	D007938	cobimetinib	Phase 1	2016	2020	NCT02670044;NCT03878524
Leukemia, Myeloid	D007951	cobimetinib	Phase 1	2016	2020	NCT02670044;NCT03878524
Leukemia, Myeloid, Acute	D015470	cobimetinib	Phase 1	2016	2020	NCT02670044;NCT03878524
Carcinoma	D002277	cobimetinib	Phase 1	2020	2020	NCT03878524
Carcinoma	D002277	cobimetinib	Phase 2	2017	2018	NCT03600701;NCT03181100;NCT03202316;NCT03108131
Neoplasms, Unknown Primary	D009382	cobimetinib	Phase 2	2018	2018	NCT03498521
Ovarian Neoplasms	D010051	cobimetinib	Phase 1	2019	2019	NCT03695380
Ovarian Neoplasms	D010051	cobimetinib	Phase 2	2018	2018	NCT03363867
Carcinoma, Ovarian Epithelial	D000077216	cobimetinib	Phase 1	2019	2019	NCT03695380
Carcinoma, Ovarian Epithelial	D000077216	cobimetinib	Phase 2	2018	2018	NCT03363867
Fallopian Tube Neoplasms	D005185	cobimetinib	Phase 2	2018	2018	NCT03363867
Adenocarcinoma	D000230	cobimetinib	Phase 1	2019	2020	NCT04005690;NCT03878524
Adenocarcinoma	D000230	cobimetinib	Phase 2	2011	2017	NCT03193190;NCT01506973;NCT03281369;NCT03108131
Adenocarcinoma	D000230	cobimetinib	Phase 3	2016	2016	NCT02788279
Pancreatic Neoplasms	D010190	cobimetinib	Phase 1	2019	2020	NCT04005690;NCT03878524
Sarcoma, Clear Cell	D018227	cobimetinib	Phase 2	2017	2017	NCT02968303
Cholangiocarcinoma	D018281	cobimetinib	Phase 2	2017	2017	NCT03201458
Breast Neoplasms	D001943	cobimetinib	Phase 1	2020	2020	NCT03878524
Breast Neoplasms	D001943	cobimetinib	Phase 2	2014	2018	NCT02322814;NCT03566485;NCT03395899
Triple Negative Breast Neoplasms	D064726	cobimetinib	Phase 2	2014	2014	NCT02322814
Leukemia, Myelomonocytic, Chronic	D015477	cobimetinib	Phase 1	2020	2020	NCT03878524
Leukemia, Myelomonocytic, Chronic	D015477	cobimetinib	Phase 2	2021	2021	NCT04409639
Leukemia, Myelomonocytic, Juvenile	D054429	cobimetinib	Phase 1	2020	2020	NCT03878524
Leukemia, Myelomonocytic, Juvenile	D054429	cobimetinib	Phase 2	2021	2021	NCT04409639
Gastrointestinal Neoplasms	D005770	cobimetinib	Phase 2	2020	2020	NCT04214418;NCT04591431
Skin Neoplasms	D012878	cobimetinib	Phase 1	2016	2018	NCT03543969;NCT02721459
Skin Neoplasms	D012878	cobimetinib	Phase 2	2017	2018	NCT03175432;NCT03554083
Craniopharyngioma	D003397	cobimetinib	Phase 2	2017	2017	NCT03224767
Adamantinoma	D050398	cobimetinib	Phase 2	2017	2017	NCT03224767
Brain Neoplasms	D001932	cobimetinib	Phase 2	2015	2018	NCT03430947;NCT02230306
Sarcoma	D012509	cobimetinib	Phase 2	2020	2020	NCT04216953
Histiocytic Sarcoma	D054747	cobimetinib	Phase 2	2020	2020	NCT04079179
Histiocytic Disorders, Malignant	D015620	cobimetinib	Phase 2	2020	2020	NCT04079179
Thyroid Neoplasms	D013964	cobimetinib	Phase 2	2017	2017	NCT03181100
Thyroid Carcinoma, Anaplastic	D065646	cobimetinib	Phase 2	2017	2017	NCT03181100
Inflammatory Breast Neoplasms	D058922	cobimetinib	Phase 2	2017	2017	NCT03202316
Esophageal Neoplasms	D004938	cobimetinib	Phase 2	2017	2017	NCT03281369
Carcinoma, Squamous Cell	D002294	cobimetinib	Phase 2	2017	2017	NCT03108131
Lymphoma	D008223	cobimetinib	Phase 1	2020	2020	NCT03878524
Prostatic Neoplasms	D011471	cobimetinib	Phase 1	2020	2020	NCT03878524
Preleukemia	D011289	cobimetinib	Phase 1	2020	2020	NCT03878524
Leukemia, Lymphoid	D007945	cobimetinib	Phase 1	2020	2020	NCT03878524
Precursor Cell Lymphoblastic Leukemia-Lymphoma	D054198	cobimetinib	Phase 1	2020	2020	NCT03878524
Leukemia, Lymphocytic, Chronic, B-Cell	D015451	cobimetinib	Phase 1	2020	2020	NCT03878524
Hodgkin Disease	D006689	cobimetinib	Phase 1	2020	2020	NCT03878524
Leukemia, Myelogenous, Chronic, BCR-ABL Positive	D015464	cobimetinib	Phase 1	2020	2020	NCT03878524
Hematologic Neoplasms	D019337	cobimetinib	Phase 1	2020	2020	NCT03878524
Leukemia, Myeloid, Chronic-Phase	D015466	cobimetinib	Phase 1	2020	2020	NCT03878524
Leukemia, Myeloid, Accelerated Phase	D015465	cobimetinib	Phase 1	2020	2020	NCT03878524
Leukemia, Myeloid, Chronic, Atypical, BCR-ABL Negative	D054438	cobimetinib	Phase 1	2020	2020	NCT03878524
Blast Crisis	D001752	cobimetinib	Phase 1	2020	2020	NCT03878524
Mixed Tumor, Malignant	D018198	copanlisib	Phase 2	2018	2018	NCT03458728
Lymphoma	D008223	copanlisib	Phase 1	2014	2020	NCT03884998;NCT04156828;NCT03502733;NCT03498430;NCT02253420;NCT02155582;NCT03886649;NCT04431635;NCT04233697;NCT03878524
Lymphoma	D008223	copanlisib	Phase 2	2012	2021	NCT02391116;NCT03789240;NCT04155840;NCT04572763;NCT02455297;NCT04263584;NCT03581942;NCT03877055;NCT02342665;NCT03484819;NCT02535247;NCT02465060;NCT04433182;NCT03474744;NCT04750941;NCT01660451
Lymphoma	D008223	copanlisib	Phase 3	2015	2016	NCT02367040;NCT02626455;NCT02369016
Lymphoma, B-Cell	D016393	copanlisib	Phase 1	2019	2020	NCT04156828;NCT03886649
Lymphoma, B-Cell	D016393	copanlisib	Phase 2	2015	2021	NCT02391116;NCT04572763;NCT04263584;NCT03484819;NCT04433182
Lymphoma, B-Cell	D016393	copanlisib	Phase 3	2015	2015	NCT02367040
Lymphoma, Large B-Cell, Diffuse	D016403	copanlisib	Phase 1	2019	2020	NCT03884998;NCT04156828
Lymphoma, Large B-Cell, Diffuse	D016403	copanlisib	Phase 2	2015	2021	NCT02391116;NCT04572763;NCT04263584;NCT03484819;NCT04433182
Lymphoma, Follicular	D008224	copanlisib	Phase 1	2020	2020	NCT04156828
Lymphoma, Follicular	D008224	copanlisib	Phase 2	2019	2021	NCT03789240;NCT04750941
Carcinoma	D002277	copanlisib	Phase 1	2019	2020	NCT03586661;NCT03878524
Carcinoma	D002277	copanlisib	Phase 2	2015	2020	NCT02631590;NCT02822482;NCT03939897;NCT02728258;NCT04345913;NCT04108858;NCT02465060;NCT03735628;NCT03128619
Cholangiocarcinoma	D018281	copanlisib	Phase 2	2016	2016	NCT02631590
Urinary Bladder Neoplasms	D001749	copanlisib	Phase 2	2015	2016	NCT02631590;NCT02465060
Digestive System Neoplasms	D004067	copanlisib	Phase 2	2016	2016	NCT02631590
Gastrointestinal Neoplasms	D005770	copanlisib	Phase 2	2016	2016	NCT02631590
Leukemia	D007938	copanlisib	Phase 1	2019	2020	NCT03884998;NCT03878524
Leukemia	D007938	copanlisib	Phase 2	2020	2021	NCT04155840;NCT04685915
Leukemia, Lymphoid	D007945	copanlisib	Phase 1	2019	2020	NCT03884998;NCT03878524
Leukemia, Lymphoid	D007945	copanlisib	Phase 2	2020	2021	NCT04155840;NCT04685915
Leukemia, Lymphocytic, Chronic, B-Cell	D015451	copanlisib	Phase 1	2019	2020	NCT03884998;NCT03878524
Leukemia, Lymphocytic, Chronic, B-Cell	D015451	copanlisib	Phase 2	2020	2021	NCT04155840;NCT04685915
Breast Neoplasms	D001943	copanlisib	Phase 1	2016	2020	NCT04042051;NCT02705859;NCT03878524
Breast Neoplasms	D001943	copanlisib	Phase 2	2015	2020	NCT03803761;NCT03939897;NCT04345913;NCT03377101;NCT04108858;NCT02465060;NCT03128619
Lymphoma, Mantle-Cell	D020522	copanlisib	Phase 2	2015	2019	NCT02455297;NCT03877055
Carcinoma, Squamous Cell	D002294	copanlisib	Phase 2	2016	2016	NCT02822482
Squamous Cell Carcinoma of Head and Neck	D000077195	copanlisib	Phase 2	2016	2018	NCT02822482;NCT03735628
Lymphoma, Non-Hodgkin	D008228	copanlisib	Phase 1	2014	2020	NCT03884998;NCT03498430;NCT02253420;NCT02155582;NCT03886649;NCT03878524
Lymphoma, Non-Hodgkin	D008228	copanlisib	Phase 2	2012	2016	NCT02535247;NCT01660451
Lymphoma, Non-Hodgkin	D008228	copanlisib	Phase 3	2015	2016	NCT02367040;NCT02626455;NCT02369016
Waldenstrom Macroglobulinemia	D008258	copanlisib	Phase 1	2019	2019	NCT03884998
Thyroid Neoplasms	D013964	copanlisib	Phase 1	2020	2020	NCT04462471
Thyroid Neoplasms	D013964	copanlisib	Phase 2	2015	2015	NCT02465060
Thyroid Cancer, Papillary	D000077273	copanlisib	Phase 1	2020	2020	NCT04462471
Adenocarcinoma	D000230	copanlisib	Phase 1	2019	2020	NCT03586661;NCT03878524
Adenocarcinoma	D000230	copanlisib	Phase 2	2016	2016	NCT02728258
Cystadenocarcinoma, Serous	D018284	copanlisib	Phase 1	2019	2019	NCT03586661
Cystadenocarcinoma, Serous	D018284	copanlisib	Phase 2	2016	2016	NCT02728258
Carcinoma, Endometrioid	D018269	copanlisib	Phase 2	2016	2016	NCT02728258
Triple Negative Breast Neoplasms	D064726	copanlisib	Phase 2	2020	2020	NCT04345913
Lymphoma, T-Cell	D016399	copanlisib	Phase 1	2020	2020	NCT04233697
Lymphoma, T-Cell	D016399	copanlisib	Phase 2	2016	2018	NCT03052933;NCT02535247
Colonic Neoplasms	D003110	copanlisib	Phase 2	2015	2019	NCT03711058;NCT02465060
Lymphoma, T-Cell, Peripheral	D016411	copanlisib	Phase 1	2020	2020	NCT04233697
Lymphoma, T-Cell, Peripheral	D016411	copanlisib	Phase 2	2016	2016	NCT02535247
Melanoma	D008545	copanlisib	Phase 2	2015	2015	NCT02465060
Multiple Myeloma	D009101	copanlisib	Phase 1	2020	2020	NCT03878524
Multiple Myeloma	D009101	copanlisib	Phase 2	2015	2015	NCT02465060
Neoplasms, Plasma Cell	D054219	copanlisib	Phase 1	2020	2020	NCT03878524
Neoplasms, Plasma Cell	D054219	copanlisib	Phase 2	2015	2015	NCT02465060
Glioma	D005910	copanlisib	Phase 2	2015	2015	NCT02465060
Lung Neoplasms	D008175	copanlisib	Phase 2	2015	2015	NCT02465060
Colorectal Neoplasms	D015179	copanlisib	Phase 2	2015	2015	NCT02465060
Endometrial Neoplasms	D016889	copanlisib	Phase 1	2019	2019	NCT03586661
Endometrial Neoplasms	D016889	copanlisib	Phase 2	2015	2021	NCT02465060;NCT04750941
Ovarian Neoplasms	D010051	copanlisib	Phase 1	2019	2019	NCT03586661
Ovarian Neoplasms	D010051	copanlisib	Phase 2	2015	2015	NCT02465060
Carcinoma, Ovarian Epithelial	D000077216	copanlisib	Phase 1	2019	2019	NCT03586661
Carcinoma, Ovarian Epithelial	D000077216	copanlisib	Phase 2	2015	2015	NCT02465060
Prostatic Neoplasms	D011471	copanlisib	Phase 1	2020	2020	NCT03878524
Prostatic Neoplasms	D011471	copanlisib	Phase 2	2015	2020	NCT02465060;NCT04253262
Pancreatic Neoplasms	D010190	copanlisib	Phase 1	2020	2020	NCT03878524
Pancreatic Neoplasms	D010190	copanlisib	Phase 2	2015	2015	NCT02465060
Esophageal Neoplasms	D004938	copanlisib	Phase 2	2015	2015	NCT02465060
Stomach Neoplasms	D013274	copanlisib	Phase 2	2015	2015	NCT02465060
Rectal Neoplasms	D012004	copanlisib	Phase 2	2015	2015	NCT02465060
Uterine Neoplasms	D014594	copanlisib	Phase 2	2015	2015	NCT02465060
Carcinoma, Hepatocellular	D006528	copanlisib	Phase 2	2015	2018	NCT02465060;NCT03735628
Skin Neoplasms	D012878	copanlisib	Phase 2	2015	2015	NCT02465060
Carcinoma, Renal Cell	D002292	copanlisib	Phase 2	2015	2015	NCT02465060
Kidney Neoplasms	D007680	copanlisib	Phase 2	2015	2015	NCT02465060
Lymphoma, B-Cell, Marginal Zone	D018442	copanlisib	Phase 2	2019	2019	NCT03474744
Fallopian Tube Neoplasms	D005185	copanlisib	Phase 1	2019	2019	NCT03586661
Leukemia, Myeloid	D007951	copanlisib	Phase 1	2020	2020	NCT03878524
Leukemia, Myeloid, Acute	D015470	copanlisib	Phase 1	2020	2020	NCT03878524
Preleukemia	D011289	copanlisib	Phase 1	2020	2020	NCT03878524
Precursor Cell Lymphoblastic Leukemia-Lymphoma	D054198	copanlisib	Phase 1	2020	2020	NCT03878524
Hodgkin Disease	D006689	copanlisib	Phase 1	2020	2020	NCT03878524
Leukemia, Myelogenous, Chronic, BCR-ABL Positive	D015464	copanlisib	Phase 1	2020	2020	NCT03878524
Hematologic Neoplasms	D019337	copanlisib	Phase 1	2020	2020	NCT03878524
Leukemia, Myelomonocytic, Chronic	D015477	copanlisib	Phase 1	2020	2020	NCT03878524
Leukemia, Myelomonocytic, Juvenile	D054429	copanlisib	Phase 1	2020	2020	NCT03878524
Leukemia, Myeloid, Chronic-Phase	D015466	copanlisib	Phase 1	2020	2020	NCT03878524
Leukemia, Myeloid, Accelerated Phase	D015465	copanlisib	Phase 1	2020	2020	NCT03878524
Leukemia, Myeloid, Chronic, Atypical, BCR-ABL Negative	D054438	copanlisib	Phase 1	2020	2020	NCT03878524
Blast Crisis	D001752	copanlisib	Phase 1	2020	2020	NCT03878524
Carcinoma, Non-Small-Cell Lung	D002289	crizotinib	Phase 1	2006	2018	NCT00585195;NCT02277457;NCT02695550;NCT01441128;NCT01121575;NCT03607188;NCT01998126;NCT02511184
Carcinoma, Non-Small-Cell Lung	D002289	crizotinib	Phase 2	2010	2021	NCT02568267;NCT01964157;NCT02098954;NCT02584634;NCT04211922;NCT02040870;NCT03088930;NCT02094573;NCT01970865;NCT01752400;NCT01449461;NCT03574402;NCT03439215;NCT01685060;NCT01500824;NCT02336451;NCT01685138;NCT02499614;NCT04084717;NCT04641754;NCT02664935;NCT03909971;NCT00932451;NCT04111705;NCT03087448;NCT02314364;NCT03215693;NCT04193007;NCT01712217;NCT04621188;NCT04056572;NCT01945021;NCT01801111;NCT…
Carcinoma, Non-Small-Cell Lung	D002289	crizotinib	Phase 3	2009	2021	NCT03052608;NCT02838420;NCT03596866;NCT04632758;NCT02075840;NCT00932893;NCT02201992;NCT01828112;NCT01639001;NCT04603807;NCT02767804;NCT02604342;NCT02737501;NCT04009317
Carcinoma, Non-Small-Cell Lung	D002289	crizotinib	Phase 4	2019	2020	NCT03672643;NCT04356118
Colorectal Neoplasms	D015179	crizotinib	Phase 1	2014	2014	NCT02510001
Colorectal Neoplasms	D015179	crizotinib	Phase 2	2015	2015	NCT02568267;NCT02465060
Melanoma	D008545	crizotinib	Phase 2	2015	2019	NCT02568267;NCT02223819;NCT03947385;NCT02465060
Pancreatic Neoplasms	D010190	crizotinib	Phase 2	2015	2015	NCT02568267;NCT02465060
Sarcoma	D012509	crizotinib	Phase 2	2012	2015	NCT02568267;NCT01524926
Ovarian Neoplasms	D010051	crizotinib	Phase 2	2015	2015	NCT02568267;NCT02465060
Brain Neoplasms	D001932	crizotinib	Phase 2	2015	2019	NCT02568267;NCT04193007
Thyroid Neoplasms	D013964	crizotinib	Phase 2	2015	2015	NCT02568267;NCT02465060
Neuroendocrine Tumors	D018358	crizotinib	Phase 2	2015	2015	NCT02568267
Cholangiocarcinoma	D018281	crizotinib	Phase 2	2015	2016	NCT02568267;NCT03768375;NCT02836847
Salivary Gland Neoplasms	D012468	crizotinib	Phase 2	2015	2015	NCT02568267
Head and Neck Neoplasms	D006258	crizotinib	Phase 2	2015	2015	NCT02568267
Thyroid Cancer, Papillary	D000077273	crizotinib	Phase 2	2015	2015	NCT02568267
Lymphoma, Large-Cell, Anaplastic	D017728	crizotinib	Phase 1	2006	2013	NCT00585195;NCT01606878
Lymphoma, Large-Cell, Anaplastic	D017728	crizotinib	Phase 2	2009	2015	NCT02568267;NCT01524926;NCT01449461;NCT01979536;NCT02419287;NCT00939770
Lymphoma, Large-Cell, Anaplastic	D017728	crizotinib	Phase 4	2015	2018	NCT02487316;NCT03707847
Multiple Myeloma	D009101	crizotinib	Phase 2	2015	2017	NCT02693535;NCT04439266;NCT03297606;NCT04439253;NCT02465060
Lymphoma, Non-Hodgkin	D008228	crizotinib	Phase 1	2013	2013	NCT01606878
Lymphoma, Non-Hodgkin	D008228	crizotinib	Phase 2	2009	2017	NCT02693535;NCT03297606;NCT01979536;NCT00939770
Lymphoma, Non-Hodgkin	D008228	crizotinib	Phase 4	2015	2015	NCT02487316
Lung Neoplasms	D008175	crizotinib	Phase 1	2006	2018	NCT01579994;NCT00585195;NCT02277457;NCT02695550;NCT01441128;NCT01121575;NCT03607188;NCT00965731;NCT01998126;NCT02511184
Lung Neoplasms	D008175	crizotinib	Phase 2	2012	2021	NCT01964157;NCT02584634;NCT04211922;NCT02040870;NCT03088930;NCT01970865;NCT01752400;NCT02183870;NCT01685060;NCT01500824;NCT02336451;NCT01685138;NCT04292119;NCT04634110;NCT04084717;NCT04641754;NCT02664935;NCT02465060;NCT04111705;NCT03087448;NCT02314364;NCT03215693;NCT01712217;NCT04621188;NCT03737994;NCT01945021;NCT01822496;NCT01871805;NCT02574078;NCT02134912;NCT03399487
Lung Neoplasms	D008175	crizotinib	Phase 3	2011	2019	NCT02838420;NCT04632758;NCT02075840;NCT02201992;NCT01828112;NCT01639001;NCT02767804;NCT02604342;NCT02737501;NCT01154140
Lung Neoplasms	D008175	crizotinib	Phase 4	2020	2020	NCT04356118
Leukemia, Myeloid	D007951	crizotinib	Phase 2	2015	2015	NCT02638428
Lymphoma	D008223	crizotinib	Phase 1	2011	2013	NCT01121588;NCT01606878
Lymphoma	D008223	crizotinib	Phase 2	2009	2020	NCT01449461;NCT04439266;NCT04292119;NCT04439253;NCT02465060;NCT01979536;NCT02419287;NCT00939770
Lymphoma	D008223	crizotinib	Phase 3	2016	2017	NCT02838420;NCT03194893
Lymphoma	D008223	crizotinib	Phase 4	2015	2018	NCT02487316;NCT03707847
Carcinoma, Renal Cell	D002292	crizotinib	Phase 1	2011	2011	NCT01441388
Carcinoma, Renal Cell	D002292	crizotinib	Phase 2	2012	2020	NCT01524926;NCT04644432;NCT02761057;NCT02465060
Rhabdomyosarcoma	D012208	crizotinib	Phase 2	2012	2012	NCT01524926
Sarcoma, Alveolar Soft Part	D018234	crizotinib	Phase 2	2012	2012	NCT01524926
Sarcoma, Clear Cell	D018227	crizotinib	Phase 2	2012	2012	NCT01524926
Rhabdomyosarcoma, Alveolar	D018232	crizotinib	Phase 2	2012	2012	NCT01524926
Neuroblastoma	D009447	crizotinib	Phase 1	2013	2017	NCT03107988;NCT01606878
Neuroblastoma	D009447	crizotinib	Phase 2	2009	2009	NCT00939770
Neuroblastoma	D009447	crizotinib	Phase 3	2018	2018	NCT03126916
Carcinoma	D002277	crizotinib	Phase 1	2011	2011	NCT01441388;NCT01441128
Carcinoma	D002277	crizotinib	Phase 2	2015	2020	NCT02788201;NCT04644432;NCT02761057;NCT02465060
Carcinoma	D002277	crizotinib	Phase 3	2014	2016	NCT02201992;NCT02737501
Glioblastoma	D005909	crizotinib	Phase 1	2011	2014	NCT01441388;NCT02270034
Carcinoma, Hepatocellular	D006528	crizotinib	Phase 1	2011	2011	NCT01441388
Carcinoma, Hepatocellular	D006528	crizotinib	Phase 2	2015	2015	NCT02465060
Uveal Neoplasms	D014604	crizotinib	Phase 2	2015	2015	NCT02223819
Endometrial Neoplasms	D016889	crizotinib	Phase 2	2015	2019	NCT04030429;NCT02465060
Neoplasms, Plasma Cell	D054219	crizotinib	Phase 2	2015	2015	NCT04439266;NCT04439253;NCT02465060
Urinary Bladder Neoplasms	D001749	crizotinib	Phase 2	2015	2017	NCT02788201;NCT02465060;NCT02612194
Carcinoma, Transitional Cell	D002295	crizotinib	Phase 2	2017	2017	NCT02788201
Kidney Neoplasms	D007680	crizotinib	Phase 2	2015	2020	NCT04644432;NCT02465060
Urogenital Neoplasms	D014565	crizotinib	Phase 2	2020	2020	NCT04644432
Urologic Neoplasms	D014571	crizotinib	Phase 2	2020	2020	NCT04644432
Adenocarcinoma	D000230	crizotinib	Phase 2	2014	2016	NCT02183870;NCT02946359;NCT02664935;NCT02435108
Prostatic Neoplasms	D011471	crizotinib	Phase 1	2014	2014	NCT02207504
Prostatic Neoplasms	D011471	crizotinib	Phase 2	2015	2015	NCT02465060
Neoplasm Metastasis	D009362	crizotinib	Phase 2	2014	2021	NCT02142036;NCT04634110;NCT04193007
Neoplasm Metastasis	D009362	crizotinib	Phase 4	2020	2020	NCT04356118
Neoplasms, Second Primary	D016609	crizotinib	Phase 2	2014	2019	NCT02142036;NCT04193007
Neoplasms, Second Primary	D016609	crizotinib	Phase 4	2020	2020	NCT04356118
Hematologic Neoplasms	D019337	crizotinib	Phase 2	2013	2013	NCT02034981
Adenocarcinoma of Lung	D000077192	crizotinib	Phase 2	2014	2016	NCT02946359;NCT02134912
Carcinoma, Squamous Cell	D002294	crizotinib	Phase 1	2011	2011	NCT01441128
Carcinoma, Squamous Cell	D002294	crizotinib	Phase 2	2015	2015	NCT02664935
Carcinoma, Large Cell	D018287	crizotinib	Phase 1	2011	2011	NCT01441128
Glioma	D005910	crizotinib	Phase 1	2012	2012	NCT01644773
Glioma	D005910	crizotinib	Phase 2	2015	2015	NCT02465060
Ganglioneuroblastoma	D018305	crizotinib	Phase 3	2018	2018	NCT03126916
Gallbladder Neoplasms	D005706	crizotinib	Phase 2	2016	2016	NCT03768375;NCT02836847
Breast Neoplasms	D001943	crizotinib	Phase 1	2014	2014	NCT02074878
Breast Neoplasms	D001943	crizotinib	Phase 2	2015	2019	NCT03620643;NCT02465060
Stomach Neoplasms	D013274	crizotinib	Phase 2	2015	2019	NCT03620643;NCT02465060
Carcinoma, Lobular	D018275	crizotinib	Phase 2	2019	2019	NCT03620643
Carcinoma, Ovarian Epithelial	D000077216	crizotinib	Phase 2	2015	2015	NCT02465060
Esophageal Neoplasms	D004938	crizotinib	Phase 2	2015	2015	NCT02465060
Rectal Neoplasms	D012004	crizotinib	Phase 2	2015	2015	NCT02465060
Uterine Neoplasms	D014594	crizotinib	Phase 2	2015	2015	NCT02465060
Colonic Neoplasms	D003110	crizotinib	Phase 2	2015	2015	NCT02465060
Skin Neoplasms	D012878	crizotinib	Phase 2	2015	2015	NCT02465060
Ureteral Neoplasms	D014516	crizotinib	Phase 2	2016	2016	NCT02612194
Urethral Neoplasms	D014523	crizotinib	Phase 2	2016	2016	NCT02612194
Neurofibromatoses	D017253	crizotinib	Phase 2	2020	2020	NCT04283669
Neurofibromatosis 1	D009456	crizotinib	Phase 2	2020	2020	NCT04283669
Neurofibroma	D009455	crizotinib	Phase 2	2020	2020	NCT04283669
Neurilemmoma	D009442	crizotinib	Phase 2	2020	2020	NCT04283669
Neuroma, Acoustic	D009464	crizotinib	Phase 2	2020	2020	NCT04283669
Neurofibromatosis 2	D016518	crizotinib	Phase 2	2020	2020	NCT04283669
Meningeal Carcinomatosis	D055756	crizotinib	Phase 4	2020	2020	NCT04356118
Melanoma	D008545	dabrafenib	Phase 1	2013	2019	NCT02447939;NCT01767454;NCT02027961;NCT02915666;NCT02097225;NCT02357732;NCT03088176;NCT03026517;NCT03272464;NCT03332589;NCT01940809;NCT02382549;NCT02200562
Melanoma	D008545	dabrafenib	Phase 2	2010	2021	NCT01902173;NCT03149029;NCT02872259;NCT04310397;NCT02858921;NCT02625337;NCT02410863;NCT01266967;NCT01721603;NCT04527549;NCT01989585;NCT01928940;NCT02645149;NCT01978236;NCT02231775;NCT02083354;NCT02977052;NCT02257424;NCT01619774;NCT03754179;NCT02392871;NCT02314143;NCT03949153;NCT02968303;NCT02052193;NCT01972347;NCT03808441;NCT02130466;NCT03352947;NCT01519427;NCT03972046;NCT02296996;NCT02910700;NCT…
Melanoma	D008545	dabrafenib	Phase 3	2010	2018	NCT01227889;NCT02967692;NCT02224781;NCT03551626;NCT01682083;NCT01584648;NCT01597908
Melanoma	D008545	dabrafenib	Phase 4	2017	2017	NCT03340506
Skin Neoplasms	D012878	dabrafenib	Phase 1	2013	2014	NCT02097225;NCT01940809
Skin Neoplasms	D012878	dabrafenib	Phase 2	2013	2021	NCT01902173;NCT04310397;NCT04527549;NCT01989585;NCT02231775;NCT02910700;NCT04557956;NCT02465060;NCT02196181
Skin Neoplasms	D012878	dabrafenib	Phase 3	2015	2015	NCT02224781
Thyroid Neoplasms	D013964	dabrafenib	Phase 1	2013	2020	NCT03975231;NCT01947023
Thyroid Neoplasms	D013964	dabrafenib	Phase 2	2012	2021	NCT04238624;NCT01723202;NCT04675710;NCT03244956;NCT04544111;NCT04739566;NCT04619316;NCT02465060;NCT04554680
Thyroid Carcinoma, Anaplastic	D065646	dabrafenib	Phase 1	2020	2020	NCT03975231
Thyroid Carcinoma, Anaplastic	D065646	dabrafenib	Phase 2	2020	2021	NCT04238624;NCT04675710;NCT04739566
Lung Neoplasms	D008175	dabrafenib	Phase 2	2011	2018	NCT02672358;NCT02465060;NCT01336634;NCT03543306
Lung Neoplasms	D008175	dabrafenib	Phase 4	2017	2017	NCT03340506
Carcinoma, Non-Small-Cell Lung	D002289	dabrafenib	Phase 2	2011	2020	NCT02672358;NCT04452877;NCT01336634
Carcinoma, Non-Small-Cell Lung	D002289	dabrafenib	Phase 4	2017	2017	NCT03340506
Glioma	D005910	dabrafenib	Phase 2	2015	2019	NCT02684058;NCT03919071;NCT02465060;NCT04201457
Glioma	D005910	dabrafenib	Phase 4	2017	2019	NCT03340506;NCT03975829
Ameloblastoma	D000564	dabrafenib	Phase 2	2017	2017	NCT02367859
Adamantinoma	D050398	dabrafenib	Phase 2	2017	2017	NCT02367859
Thyroid Cancer, Papillary	D000077273	dabrafenib	Phase 2	2012	2020	NCT01723202;NCT04544111
Adenocarcinoma, Follicular	D018263	dabrafenib	Phase 2	2012	2020	NCT01723202;NCT04544111
Neoplasm Metastasis	D009362	dabrafenib	Phase 1	2018	2018	NCT03332589
Neoplasm Metastasis	D009362	dabrafenib	Phase 2	2011	2019	NCT01266967;NCT01978236;NCT02142036;NCT03972046;NCT02039947;NCT02974803
Sarcoma	D012509	dabrafenib	Phase 3	2019	2019	NCT03784014
Carcinoma	D002277	dabrafenib	Phase 1	2013	2020	NCT03975231;NCT01947023;NCT03878524
Carcinoma	D002277	dabrafenib	Phase 2	2015	2021	NCT04675710;NCT04644432;NCT04739566;NCT02465060;NCT04554680
Multiple Myeloma	D009101	dabrafenib	Phase 1	2017	2020	NCT03091257;NCT03878524
Multiple Myeloma	D009101	dabrafenib	Phase 2	2015	2015	NCT04439292;NCT02465060
Neoplasms, Plasma Cell	D054219	dabrafenib	Phase 1	2017	2020	NCT03091257;NCT03878524
Neoplasms, Plasma Cell	D054219	dabrafenib	Phase 2	2015	2015	NCT04439292;NCT02465060
Glioblastoma	D005909	dabrafenib	Phase 2	2017	2019	NCT02684058;NCT03919071
Glioblastoma	D005909	dabrafenib	Phase 4	2019	2019	NCT03975829
Astrocytoma	D001254	dabrafenib	Phase 2	2017	2019	NCT02684058;NCT03919071
Astrocytoma	D001254	dabrafenib	Phase 4	2019	2019	NCT03975829
Oligodendroglioma	D009837	dabrafenib	Phase 2	2017	2017	NCT02684058
Oligodendroglioma	D009837	dabrafenib	Phase 4	2019	2019	NCT03975829
Ganglioglioma	D018303	dabrafenib	Phase 2	2017	2019	NCT02684058;NCT03919071
Ganglioglioma	D018303	dabrafenib	Phase 4	2019	2019	NCT03975829
Neurocytoma	D018306	dabrafenib	Phase 2	2017	2017	NCT02684058
Neurocytoma	D018306	dabrafenib	Phase 4	2019	2019	NCT03975829
Ganglioneuroma	D005729	dabrafenib	Phase 2	2017	2017	NCT02684058
Ganglioneuroma	D005729	dabrafenib	Phase 4	2019	2019	NCT03975829
Neurofibromatoses	D017253	dabrafenib	Phase 2	2015	2019	NCT02124772;NCT04201457
Neurofibromatoses	D017253	dabrafenib	Phase 4	2019	2019	NCT03975829
Neurofibromatosis 1	D009456	dabrafenib	Phase 2	2019	2019	NCT04201457
Neurofibromatosis 1	D009456	dabrafenib	Phase 4	2019	2019	NCT03975829
Colorectal Neoplasms	D015179	dabrafenib	Phase 1	2020	2020	NCT04294160
Colorectal Neoplasms	D015179	dabrafenib	Phase 2	2012	2018	NCT01750918;NCT03668431;NCT03428126;NCT02465060
Sarcoma, Clear Cell	D018227	dabrafenib	Phase 2	2017	2017	NCT02968303
Adenoma, Oxyphilic	D018249	dabrafenib	Phase 2	2020	2020	NCT04544111
Carcinoma, Renal Cell	D002292	dabrafenib	Phase 2	2015	2020	NCT04644432;NCT02465060
Kidney Neoplasms	D007680	dabrafenib	Phase 2	2015	2020	NCT04644432;NCT02465060
Urogenital Neoplasms	D014565	dabrafenib	Phase 2	2020	2020	NCT04644432
Urologic Neoplasms	D014571	dabrafenib	Phase 2	2020	2020	NCT04644432
Colonic Neoplasms	D003110	dabrafenib	Phase 2	2015	2018	NCT03428126;NCT02465060
Neoplasms, Second Primary	D016609	dabrafenib	Phase 1	2018	2018	NCT03332589
Neoplasms, Second Primary	D016609	dabrafenib	Phase 2	2014	2014	NCT02142036
Brain Neoplasms	D001932	dabrafenib	Phase 2	2013	2016	NCT01677741;NCT02974803
Neurofibroma	D009455	dabrafenib	Phase 2	2015	2019	NCT02124772;NCT04201457
Neurofibroma, Plexiform	D018318	dabrafenib	Phase 2	2015	2015	NCT02124772
Lymphoma	D008223	dabrafenib	Phase 1	2020	2020	NCT03878524
Lymphoma	D008223	dabrafenib	Phase 2	2015	2015	NCT04439292;NCT02465060
Breast Neoplasms	D001943	dabrafenib	Phase 1	2020	2020	NCT03878524
Breast Neoplasms	D001943	dabrafenib	Phase 2	2015	2015	NCT02465060
Endometrial Neoplasms	D016889	dabrafenib	Phase 2	2015	2015	NCT02465060
Ovarian Neoplasms	D010051	dabrafenib	Phase 2	2015	2015	NCT02465060
Carcinoma, Ovarian Epithelial	D000077216	dabrafenib	Phase 2	2015	2015	NCT02465060
Prostatic Neoplasms	D011471	dabrafenib	Phase 1	2020	2020	NCT03878524
Prostatic Neoplasms	D011471	dabrafenib	Phase 2	2015	2015	NCT02465060
Pancreatic Neoplasms	D010190	dabrafenib	Phase 1	2020	2020	NCT03878524
Pancreatic Neoplasms	D010190	dabrafenib	Phase 2	2015	2015	NCT02465060
Esophageal Neoplasms	D004938	dabrafenib	Phase 2	2015	2015	NCT02465060
Stomach Neoplasms	D013274	dabrafenib	Phase 2	2015	2015	NCT02465060
Urinary Bladder Neoplasms	D001749	dabrafenib	Phase 2	2015	2015	NCT02465060
Rectal Neoplasms	D012004	dabrafenib	Phase 2	2015	2015	NCT02465060
Uterine Neoplasms	D014594	dabrafenib	Phase 2	2015	2015	NCT02465060
Carcinoma, Hepatocellular	D006528	dabrafenib	Phase 2	2015	2015	NCT02465060
Leukemia	D007938	dabrafenib	Phase 1	2020	2020	NCT03878524
Leukemia, Myeloid	D007951	dabrafenib	Phase 1	2020	2020	NCT03878524
Leukemia, Myeloid, Acute	D015470	dabrafenib	Phase 1	2020	2020	NCT03878524
Adenocarcinoma	D000230	dabrafenib	Phase 1	2020	2020	NCT03878524
Preleukemia	D011289	dabrafenib	Phase 1	2020	2020	NCT03878524
Lymphoma, Non-Hodgkin	D008228	dabrafenib	Phase 1	2020	2020	NCT03878524
Leukemia, Lymphoid	D007945	dabrafenib	Phase 1	2020	2020	NCT03878524
Precursor Cell Lymphoblastic Leukemia-Lymphoma	D054198	dabrafenib	Phase 1	2020	2020	NCT03878524
Leukemia, Lymphocytic, Chronic, B-Cell	D015451	dabrafenib	Phase 1	2020	2020	NCT03878524
Hodgkin Disease	D006689	dabrafenib	Phase 1	2020	2020	NCT03878524
Leukemia, Myelogenous, Chronic, BCR-ABL Positive	D015464	dabrafenib	Phase 1	2020	2020	NCT03878524
Hematologic Neoplasms	D019337	dabrafenib	Phase 1	2020	2020	NCT03878524
Leukemia, Myelomonocytic, Chronic	D015477	dabrafenib	Phase 1	2020	2020	NCT03878524
Leukemia, Myelomonocytic, Juvenile	D054429	dabrafenib	Phase 1	2020	2020	NCT03878524
Leukemia, Myeloid, Chronic-Phase	D015466	dabrafenib	Phase 1	2020	2020	NCT03878524
Leukemia, Myeloid, Accelerated Phase	D015465	dabrafenib	Phase 1	2020	2020	NCT03878524
Leukemia, Myeloid, Chronic, Atypical, BCR-ABL Negative	D054438	dabrafenib	Phase 1	2020	2020	NCT03878524
Blast Crisis	D001752	dabrafenib	Phase 1	2020	2020	NCT03878524
Stomach Neoplasms	D013274	dacomitinib	Phase 2	2010	2010	NCT01152853
Head and Neck Neoplasms	D006258	dacomitinib	Phase 2	2008	2011	NCT00768664;NCT01449201
Neoplasms, Squamous Cell	D018307	dacomitinib	Phase 2	2008	2014	NCT00768664;NCT01449201;NCT02268747
Lung Neoplasms	D008175	dacomitinib	Phase 1	2010	2019	NCT03755102;NCT03810807;NCT01918761;NCT01441128;NCT01121575;NCT00971191
Lung Neoplasms	D008175	dacomitinib	Phase 2	2008	2020	NCT04027647;NCT04504071;NCT04339829;NCT01858389;NCT04675008;NCT00769067;NCT01465802
Lung Neoplasms	D008175	dacomitinib	Phase 3	2009	2011	NCT01000025;NCT01360554
Lung Neoplasms	D008175	dacomitinib	Phase 4	2020	2020	NCT04511533
Esophageal Neoplasms	D004938	dacomitinib	Phase 2	2015	2019	NCT03770988;NCT02353936
Carcinoma, Squamous Cell	D002294	dacomitinib	Phase 1	2011	2013	NCT01441128;NCT01737008
Carcinoma, Squamous Cell	D002294	dacomitinib	Phase 2	2011	2019	NCT03770988;NCT01728233;NCT01449201;NCT01608022;NCT02268747;NCT02353936
Triple Negative Breast Neoplasms	D064726	dacomitinib	Phase 1	2013	2013	NCT01920061
Carcinoma	D002277	dacomitinib	Phase 1	2011	2020	NCT01441128;NCT01737008;NCT03878524
Carcinoma	D002277	dacomitinib	Phase 2	2011	2015	NCT01728233;NCT01449201;NCT01608022;NCT02353936
Penile Neoplasms	D010412	dacomitinib	Phase 2	2013	2013	NCT01728233
Carcinoma, Non-Small-Cell Lung	D002289	dacomitinib	Phase 1	2010	2013	NCT01918761;NCT01441128;NCT01121575;NCT01034748;NCT00971191
Carcinoma, Non-Small-Cell Lung	D002289	dacomitinib	Phase 2	2008	2020	NCT00548093;NCT04027647;NCT04504071;NCT04339829;NCT01858389;NCT04675008;NCT00769067;NCT01465802;NCT00553254
Carcinoma, Non-Small-Cell Lung	D002289	dacomitinib	Phase 3	2009	2013	NCT01000025;NCT01360554;NCT01774721
Carcinoma, Non-Small-Cell Lung	D002289	dacomitinib	Phase 4	2020	2020	NCT04511533
Glioblastoma	D005909	dacomitinib	Phase 2	2010	2012	NCT01112527;NCT01520870
Squamous Cell Carcinoma of Head and Neck	D000077195	dacomitinib	Phase 1	2013	2013	NCT01737008
Squamous Cell Carcinoma of Head and Neck	D000077195	dacomitinib	Phase 2	2011	2011	NCT01449201
Colorectal Neoplasms	D015179	dacomitinib	Phase 2	2014	2014	NCT02039336
Esophageal Squamous Cell Carcinoma	D000077277	dacomitinib	Phase 2	2012	2015	NCT01608022;NCT02353936
Neoplasm Metastasis	D009362	dacomitinib	Phase 1	2008	2008	NCT00728390
Neoplasm Metastasis	D009362	dacomitinib	Phase 2	2014	2020	NCT04339829;NCT04675008;NCT02047747
Carcinoma, Large Cell	D018287	dacomitinib	Phase 1	2011	2011	NCT01441128
Brain Neoplasms	D001932	dacomitinib	Phase 2	2012	2020	NCT04339829;NCT01520870;NCT02047747
Mouth Neoplasms	D009062	dacomitinib	Phase 2	2010	2010	NCT01116843
Adenocarcinoma	D000230	dacomitinib	Phase 1	2020	2020	NCT03878524
Adenocarcinoma	D000230	dacomitinib	Phase 2	2009	2009	NCT00818441
Adenocarcinoma of Lung	D000077192	dacomitinib	Phase 2	2009	2009	NCT00818441
Lymphoma	D008223	dacomitinib	Phase 1	2020	2020	NCT03878524
Breast Neoplasms	D001943	dacomitinib	Phase 1	2020	2020	NCT03878524
Leukemia	D007938	dacomitinib	Phase 1	2020	2020	NCT03878524
Prostatic Neoplasms	D011471	dacomitinib	Phase 1	2020	2020	NCT03878524
Leukemia, Myeloid	D007951	dacomitinib	Phase 1	2020	2020	NCT03878524
Multiple Myeloma	D009101	dacomitinib	Phase 1	2020	2020	NCT03878524
Neoplasms, Plasma Cell	D054219	dacomitinib	Phase 1	2020	2020	NCT03878524
Leukemia, Myeloid, Acute	D015470	dacomitinib	Phase 1	2020	2020	NCT03878524
Pancreatic Neoplasms	D010190	dacomitinib	Phase 1	2020	2020	NCT03878524
Preleukemia	D011289	dacomitinib	Phase 1	2020	2020	NCT03878524
Lymphoma, Non-Hodgkin	D008228	dacomitinib	Phase 1	2020	2020	NCT03878524
Leukemia, Lymphoid	D007945	dacomitinib	Phase 1	2020	2020	NCT03878524
Precursor Cell Lymphoblastic Leukemia-Lymphoma	D054198	dacomitinib	Phase 1	2020	2020	NCT03878524
Leukemia, Lymphocytic, Chronic, B-Cell	D015451	dacomitinib	Phase 1	2020	2020	NCT03878524
Hodgkin Disease	D006689	dacomitinib	Phase 1	2020	2020	NCT03878524
Leukemia, Myelogenous, Chronic, BCR-ABL Positive	D015464	dacomitinib	Phase 1	2020	2020	NCT03878524
Hematologic Neoplasms	D019337	dacomitinib	Phase 1	2020	2020	NCT03878524
Leukemia, Myelomonocytic, Chronic	D015477	dacomitinib	Phase 1	2020	2020	NCT03878524
Leukemia, Myelomonocytic, Juvenile	D054429	dacomitinib	Phase 1	2020	2020	NCT03878524
Leukemia, Myeloid, Chronic-Phase	D015466	dacomitinib	Phase 1	2020	2020	NCT03878524
Leukemia, Myeloid, Accelerated Phase	D015465	dacomitinib	Phase 1	2020	2020	NCT03878524
Leukemia, Myeloid, Chronic, Atypical, BCR-ABL Negative	D054438	dacomitinib	Phase 1	2020	2020	NCT03878524
Blast Crisis	D001752	dacomitinib	Phase 1	2020	2020	NCT03878524
Sarcoma	D012509	dasatinib	Phase 1	2012	2013	NCT01643278;NCT01916135
Sarcoma	D012509	dasatinib	Phase 2	2007	2008	NCT00464620;NCT00788125
Gastrointestinal Stromal Tumors	D046152	dasatinib	Phase 1	2012	2012	NCT01643278
Gastrointestinal Stromal Tumors	D046152	dasatinib	Phase 2	2007	2008	NCT00464620;NCT00568750
Gastrointestinal Stromal Tumors	D046152	dasatinib	Phase 3	2008	2008	NCT00688766
Carcinoma	D002277	dasatinib	Phase 1	2008	2020	NCT04164069;NCT01440998;NCT01660971;NCT00608361;NCT03878524
Carcinoma	D002277	dasatinib	Phase 2	2007	2017	NCT02059265;NCT00859937;NCT02788201;NCT00563290;NCT01488318;NCT00671788;NCT02465060;NCT00459108;NCT00507767
Cystadenocarcinoma	D003536	dasatinib	Phase 1	2009	2011	NCT01440998;NCT00835679
Cystadenocarcinoma	D003536	dasatinib	Phase 2	2014	2014	NCT02059265
Adenocarcinoma, Clear Cell	D018262	dasatinib	Phase 1	2011	2011	NCT01440998
Adenocarcinoma, Clear Cell	D018262	dasatinib	Phase 2	2014	2014	NCT02059265
Leukemia	D007938	dasatinib	Phase 1	2003	2020	NCT00316953;NCT00324077;NCT00732186;NCT00940524;NCT02680951;NCT00500006;NCT03560908;NCT00306202;NCT02081378;NCT00978731;NCT04603872;NCT03414450;NCT01077544;NCT00872976;NCT00103701;NCT03515200;NCT04580121;NCT00860535;NCT00345826;NCT01397734;NCT02047149;NCT02815059;NCT01751425;NCT03595917;NCT01460498;NCT02494882;NCT01643603;NCT00827138;NCT00892190;NCT00816283;NCT00064233;NCT01426334;NCT00608361;NCT…
Leukemia	D007938	dasatinib	Phase 2	2001	2021	NCT01173679;NCT01667133;NCT00298987;NCT01310010;NCT04578847;NCT00866736;NCT01872442;NCT00101660;NCT01392170;NCT00777036;NCT01238211;NCT00391989;NCT02923986;NCT02143414;NCT03654768;NCT01218477;NCT00070499;NCT00982488;NCT00103844;NCT02767063;NCT03516279;NCT00895297;NCT00254423;NCT00364286;NCT00493181;NCT01606579;NCT03023046;NCT00438854;NCT01593254;NCT00829647;NCT01746836;NCT01804985;NCT00482703;NCT…
Leukemia	D007938	dasatinib	Phase 3	2005	2020	NCT03079505;NCT02883049;NCT02890784;NCT03117751;NCT02108951;NCT04375683;NCT00481247;NCT01460693;NCT03746054;NCT00123474;NCT00720109;NCT03564470;NCT02326311;NCT00549848;NCT02013648;NCT00362466;NCT03020030;NCT00123487;NCT03624530;NCT04530565;NCT00349518
Leukemia	D007938	dasatinib	Phase 4	2012	2019	NCT02690922;NCT02389920;NCT04155411;NCT03216070;NCT01660906;NCT01901666
Leukemia, Myeloid	D007951	dasatinib	Phase 1	2003	2020	NCT00316953;NCT00324077;NCT00732186;NCT02680951;NCT00500006;NCT02081378;NCT00978731;NCT03414450;NCT01077544;NCT00103701;NCT04580121;NCT00860535;NCT00345826;NCT01397734;NCT02047149;NCT01751425;NCT03595917;NCT01460498;NCT01643603;NCT00892190;NCT00816283;NCT00064233;NCT01426334;NCT02011945;NCT02779283;NCT03878524
Leukemia, Myeloid	D007951	dasatinib	Phase 2	2001	2020	NCT01667133;NCT00298987;NCT04578847;NCT00866736;NCT01872442;NCT00101660;NCT02638428;NCT01392170;NCT03205267;NCT01238211;NCT02923986;NCT03654768;NCT00070499;NCT00982488;NCT00103844;NCT02767063;NCT03516279;NCT00895297;NCT00254423;NCT00493181;NCT01606579;NCT01593254;NCT01746836;NCT01804985;NCT00482703;NCT02113319;NCT02689440;NCT01725204;NCT01207440;NCT01030718;NCT04006847;NCT02709083;NCT00850382;NCT…
Leukemia, Myeloid	D007951	dasatinib	Phase 3	2005	2019	NCT03079505;NCT02890784;NCT02108951;NCT00481247;NCT01460693;NCT03746054;NCT00123474;NCT02013648;NCT00362466;NCT00123487
Leukemia, Myeloid	D007951	dasatinib	Phase 4	2012	2019	NCT04155411;NCT03216070;NCT01660906;NCT01901666
Leukemia, Myelogenous, Chronic, BCR-ABL Positive	D015464	dasatinib	Phase 1	2003	2020	NCT00316953;NCT00324077;NCT00732186;NCT00500006;NCT02081378;NCT00978731;NCT03414450;NCT01077544;NCT00103701;NCT00860535;NCT00345826;NCT01397734;NCT02047149;NCT01751425;NCT03595917;NCT01460498;NCT00827138;NCT00816283;NCT00064233;NCT01426334;NCT02011945;NCT03878524
Leukemia, Myelogenous, Chronic, BCR-ABL Positive	D015464	dasatinib	Phase 2	2001	2020	NCT01667133;NCT00298987;NCT04578847;NCT00866736;NCT01872442;NCT00101660;NCT01392170;NCT03205267;NCT03193281;NCT02268370;NCT02923986;NCT03654768;NCT00070499;NCT03573596;NCT00982488;NCT00103844;NCT02767063;NCT03516279;NCT00895297;NCT00254423;NCT00493181;NCT01606579;NCT01593254;NCT01746836;NCT01804985;NCT00482703;NCT02689440;NCT01725204;NCT01207440;NCT01030718;NCT04006847;NCT02709083;NCT01342679;NCT…
Leukemia, Myelogenous, Chronic, BCR-ABL Positive	D015464	dasatinib	Phase 3	2005	2019	NCT03079505;NCT02890784;NCT02108951;NCT00481247;NCT01460693;NCT03746054;NCT00123474;NCT02326311;NCT00362466;NCT00123487;NCT00349518
Leukemia, Myelogenous, Chronic, BCR-ABL Positive	D015464	dasatinib	Phase 4	2012	2019	NCT02389920;NCT04155411;NCT03216070;NCT01660906;NCT01901666
Leukemia, Myeloid, Chronic-Phase	D015466	dasatinib	Phase 1	2003	2020	NCT00324077;NCT00103701;NCT00064233;NCT01426334;NCT03878524
Leukemia, Myeloid, Chronic-Phase	D015466	dasatinib	Phase 2	2005	2019	NCT00777036;NCT03205267;NCT03654768;NCT02767063;NCT03516279;NCT00254423;NCT01593254;NCT01746836;NCT02689440;NCT01725204;NCT02709083;NCT03906292;NCT03610971;NCT01887561;NCT03625388;NCT00320190;NCT00112775;NCT01850004
Leukemia, Myeloid, Chronic-Phase	D015466	dasatinib	Phase 3	2005	2017	NCT03079505;NCT01460693;NCT00123474
Leukemia, Myeloid, Chronic-Phase	D015466	dasatinib	Phase 4	2012	2012	NCT01660906
Lung Neoplasms	D008175	dasatinib	Phase 1	2009	2013	NCT00787852;NCT01999985;NCT00779389
Lung Neoplasms	D008175	dasatinib	Phase 2	2006	2016	NCT00826449;NCT00787267;NCT01491633;NCT00470054;NCT00509041;NCT00564876;NCT00570401;NCT02465060;NCT00858403;NCT00459342;NCT02954523
Carcinoma, Non-Small-Cell Lung	D002289	dasatinib	Phase 1	2007	2013	NCT00787852;NCT00444015;NCT01999985
Carcinoma, Non-Small-Cell Lung	D002289	dasatinib	Phase 2	2007	2020	NCT00826449;NCT00787267;NCT00564876;NCT02750514;NCT01514864;NCT04284202;NCT00858403;NCT00459342;NCT02954523
Lymphoma	D008223	dasatinib	Phase 1	2008	2020	NCT04603872;NCT01643603;NCT00608361;NCT01609816;NCT03878524
Lymphoma	D008223	dasatinib	Phase 2	2006	2017	NCT01173679;NCT00364286;NCT03023046;NCT04439305;NCT00918463;NCT00788125;NCT02465060;NCT02043587;NCT00550615
Lymphoma	D008223	dasatinib	Phase 3	2017	2017	NCT03117751
Leukemia, Lymphoid	D007945	dasatinib	Phase 1	2006	2020	NCT00316953;NCT00940524;NCT02081378;NCT04603872;NCT03414450;NCT01077544;NCT00872976;NCT03515200;NCT00860535;NCT02815059;NCT03595917;NCT02494882;NCT01643603;NCT00816283;NCT00608361;NCT02819804;NCT02779283;NCT03878524
Leukemia, Lymphoid	D007945	dasatinib	Phase 2	2001	2021	NCT01173679;NCT01667133;NCT00298987;NCT01310010;NCT00391989;NCT02143414;NCT01361438;NCT00364286;NCT03023046;NCT00438854;NCT00829647;NCT02744768;NCT01207440;NCT01441882;NCT01030718;NCT01004497;NCT01883219;NCT00792948;NCT00563290;NCT01051115;NCT04747912;NCT00390793;NCT00101595;NCT01256398;NCT02420717;NCT00949988;NCT02523976;NCT01724879;NCT01620216;NCT00036738;NCT02888990;NCT01460160;NCT04329325;NCT…
Leukemia, Lymphoid	D007945	dasatinib	Phase 3	2006	2020	NCT02883049;NCT03117751;NCT00720109;NCT00549848;NCT03020030;NCT04530565;NCT00349518
Leukemia, Lymphoid	D007945	dasatinib	Phase 4	2016	2016	NCT02690922
Leukemia, Lymphocytic, Chronic, B-Cell	D015451	dasatinib	Phase 1	2008	2020	NCT00872976;NCT00608361;NCT03878524
Leukemia, Lymphocytic, Chronic, B-Cell	D015451	dasatinib	Phase 2	2006	2011	NCT01173679;NCT00364286;NCT00438854;NCT00829647;NCT01441882;NCT00563290;NCT01051115;NCT00949988
Precursor Cell Lymphoblastic Leukemia-Lymphoma	D054198	dasatinib	Phase 1	2003	2020	NCT00316953;NCT00940524;NCT00500006;NCT02081378;NCT04603872;NCT03414450;NCT01077544;NCT00103701;NCT03515200;NCT00860535;NCT02815059;NCT03595917;NCT02494882;NCT00816283;NCT00608361;NCT02819804;NCT02779283;NCT03878524
Precursor Cell Lymphoblastic Leukemia-Lymphoma	D054198	dasatinib	Phase 2	2001	2021	NCT01667133;NCT00298987;NCT01310010;NCT00391989;NCT02143414;NCT01361438;NCT03023046;NCT02744768;NCT01207440;NCT01030718;NCT01004497;NCT01883219;NCT00792948;NCT04747912;NCT00390793;NCT00101595;NCT01256398;NCT02420717;NCT02523976;NCT01724879;NCT01620216;NCT00036738;NCT02888990;NCT01460160;NCT04329325;NCT01319981;NCT02043587;NCT04233346
Precursor Cell Lymphoblastic Leukemia-Lymphoma	D054198	dasatinib	Phase 3	2005	2020	NCT02883049;NCT03117751;NCT04375683;NCT00720109;NCT03564470;NCT00549848;NCT03020030;NCT00123487;NCT03624530;NCT04530565;NCT00349518
Precursor Cell Lymphoblastic Leukemia-Lymphoma	D054198	dasatinib	Phase 4	2016	2016	NCT02690922
Rhabdomyosarcoma	D012208	dasatinib	Phase 2	2007	2017	NCT00464620;NCT03041701
Chondrosarcoma	D002813	dasatinib	Phase 2	2007	2007	NCT00464620
Chordoma	D002817	dasatinib	Phase 2	2007	2007	NCT00464620
Giant Cell Tumors	D005870	dasatinib	Phase 2	2007	2007	NCT00464620
Nerve Sheath Neoplasms	D018317	dasatinib	Phase 2	2007	2007	NCT00464620
Neurofibrosarcoma	D018319	dasatinib	Phase 2	2007	2007	NCT00464620
Hemangiopericytoma	D006393	dasatinib	Phase 2	2007	2007	NCT00464620
Bone Neoplasms	D001859	dasatinib	Phase 2	2007	2007	NCT00464620;NCT00566618
Giant Cell Tumor of Bone	D018212	dasatinib	Phase 2	2007	2007	NCT00464620
Sarcoma, Ewing	D012512	dasatinib	Phase 2	2007	2007	NCT00464620
Neuroectodermal Tumors, Primitive, Peripheral	D018241	dasatinib	Phase 2	2007	2007	NCT00464620
Sarcoma, Alveolar Soft Part	D018234	dasatinib	Phase 2	2007	2007	NCT00464620
Blast Crisis	D001752	dasatinib	Phase 1	2003	2020	NCT00316953;NCT03414450;NCT00103701;NCT00860535;NCT03595917;NCT00816283;NCT03878524
Blast Crisis	D001752	dasatinib	Phase 2	2004	2012	NCT01498445;NCT00390793;NCT00101595;NCT01690065;NCT00101816
Leukemia, Myeloid, Accelerated Phase	D015465	dasatinib	Phase 1	2006	2020	NCT00316953;NCT01426334;NCT03878524
Leukemia, Myeloid, Accelerated Phase	D015465	dasatinib	Phase 2	2004	2004	NCT00101647
Leukemia, Myeloid, Accelerated Phase	D015465	dasatinib	Phase 3	2005	2005	NCT00123487
Breast Neoplasms	D001943	dasatinib	Phase 1	2007	2020	NCT00452673;NCT03878524
Breast Neoplasms	D001943	dasatinib	Phase 2	2006	2017	NCT00820170;NCT00566618;NCT01471106;NCT00817531;NCT01306942;NCT00767520;NCT02720185;NCT00696072;NCT00924352;NCT02465060;NCT00371345;NCT00754325;NCT00371254;NCT00780676;NCT00903006;NCT00546104;NCT00410813
Endometrial Neoplasms	D016889	dasatinib	Phase 1	2011	2012	NCT01482728;NCT01440998
Endometrial Neoplasms	D016889	dasatinib	Phase 2	2015	2015	NCT02465060
Neoplasm Metastasis	D009362	dasatinib	Phase 1	2009	2009	NCT00835679
Neoplasm Metastasis	D009362	dasatinib	Phase 2	2007	2014	NCT00566618;NCT02142036;NCT01703910
Neoplasms, Second Primary	D016609	dasatinib	Phase 2	2007	2014	NCT00566618;NCT02142036
Colorectal Neoplasms	D015179	dasatinib	Phase 1	2007	2019	NCT04164069;NCT00920868;NCT00501410
Colorectal Neoplasms	D015179	dasatinib	Phase 2	2012	2015	NCT02465060;NCT01703910
Polycythemia Vera	D011087	dasatinib	Phase 2	2005	2007	NCT00538980;NCT00255346
Glioblastoma	D005909	dasatinib	Phase 1	2008	2009	NCT00734864;NCT00895960;NCT00609999
Glioblastoma	D005909	dasatinib	Phase 2	2007	2009	NCT00869401;NCT00423735;NCT00892177;NCT00948389
Glioma	D005910	dasatinib	Phase 1	2009	2012	NCT00734864;NCT01644773;NCT00996723
Glioma	D005910	dasatinib	Phase 2	2014	2017	NCT02233049;NCT03352427;NCT02465060
Astrocytoma	D001254	dasatinib	Phase 1	2009	2009	NCT00734864
Gliosarcoma	D018316	dasatinib	Phase 1	2008	2009	NCT00734864;NCT00609999
Gliosarcoma	D018316	dasatinib	Phase 2	2007	2007	NCT00423735
Oligodendroglioma	D009837	dasatinib	Phase 1	2009	2009	NCT00734864
Leukemia, Myeloid, Acute	D015470	dasatinib	Phase 1	2011	2020	NCT02680951;NCT03560908;NCT04580121;NCT00892190;NCT02779283;NCT03878524
Leukemia, Myeloid, Acute	D015470	dasatinib	Phase 2	2005	2017	NCT01238211;NCT02923986;NCT01606579;NCT02113319;NCT00850382;NCT01690065;NCT00255346;NCT01620216;NCT01876953
Leukemia, Myeloid, Acute	D015470	dasatinib	Phase 3	2014	2014	NCT02013648
Salivary Gland Neoplasms	D012468	dasatinib	Phase 2	2007	2014	NCT00859937;NCT02558387;NCT00507767
Carcinoma, Adenoid Cystic	D003528	dasatinib	Phase 2	2009	2009	NCT00859937
Rhabdomyosarcoma, Alveolar	D018232	dasatinib	Phase 2	2017	2017	NCT03041701
Preleukemia	D011289	dasatinib	Phase 1	2011	2020	NCT01643603;NCT00892190;NCT03878524
Preleukemia	D011289	dasatinib	Phase 2	2005	2017	NCT02923986;NCT00255346
Multiple Myeloma	D009101	dasatinib	Phase 1	2008	2020	NCT04603872;NCT00560352;NCT00560391;NCT01643603;NCT01609816;NCT03878524
Multiple Myeloma	D009101	dasatinib	Phase 2	2007	2017	NCT04439305;NCT03297606;NCT00429949;NCT01116128;NCT02465060
Neoplasms, Plasma Cell	D054219	dasatinib	Phase 1	2008	2020	NCT04603872;NCT00560352;NCT00560391;NCT01609816;NCT03878524
Neoplasms, Plasma Cell	D054219	dasatinib	Phase 2	2007	2016	NCT04439305;NCT00429949;NCT01116128;NCT02465060
Lymphoma, Non-Hodgkin	D008228	dasatinib	Phase 1	2008	2020	NCT04603872;NCT01643603;NCT00608361;NCT01609816;NCT03878524
Lymphoma, Non-Hodgkin	D008228	dasatinib	Phase 2	2007	2017	NCT03023046;NCT03297606;NCT02043587;NCT00550615
Hematologic Neoplasms	D019337	dasatinib	Phase 1	2012	2020	NCT01643603;NCT03878524
Hematologic Neoplasms	D019337	dasatinib	Phase 4	2016	2016	NCT03844360
Small Cell Lung Carcinoma	D055752	dasatinib	Phase 2	2007	2007	NCT00470054
Pinealoma	D010871	dasatinib	Phase 2	2016	2016	NCT02596828
Nervous System Neoplasms	D009423	dasatinib	Phase 2	2008	2009	NCT00869401;NCT00788125
Central Nervous System Neoplasms	D016543	dasatinib	Phase 2	2008	2009	NCT00869401;NCT00788125
Mastocytosis	D008415	dasatinib	Phase 2	2005	2009	NCT00979160;NCT00255346
Mastocytosis, Systemic	D034721	dasatinib	Phase 2	2009	2009	NCT00979160
Prostatic Neoplasms	D011471	dasatinib	Phase 1	2013	2020	NCT01826838;NCT03878524
Prostatic Neoplasms	D011471	dasatinib	Phase 2	2007	2015	NCT01254864;NCT00385580;NCT00936975;NCT01685125;NCT02465060;NCT01260688;NCT00570700;NCT00860158;NCT01990196;NCT00918385;NCT00439270
Prostatic Neoplasms	D011471	dasatinib	Phase 3	2008	2008	NCT00744497
Melanoma	D008545	dasatinib	Phase 1	2013	2013	NCT01916135
Melanoma	D008545	dasatinib	Phase 2	2006	2015	NCT00436605;NCT02465060;NCT00597038;NCT00700882;NCT01876212;NCT01092728
Neoplasm, Residual	D018365	dasatinib	Phase 1	2012	2013	NCT01751425;NCT01460498
Neoplasm, Residual	D018365	dasatinib	Phase 2	2013	2018	NCT03516279;NCT01883219
Neoplasm, Residual	D018365	dasatinib	Phase 3	2018	2018	NCT03624530
Adenocarcinoma	D000230	dasatinib	Phase 1	2007	2020	NCT01440998;NCT00835679;NCT00598091;NCT03878524
Adenocarcinoma	D000230	dasatinib	Phase 2	2007	2012	NCT00474812;NCT01234935;NCT01652976;NCT01703910
Pancreatic Neoplasms	D010190	dasatinib	Phase 1	2012	2020	NCT01660971;NCT03878524
Pancreatic Neoplasms	D010190	dasatinib	Phase 2	2007	2015	NCT00474812;NCT01234935;NCT02465060;NCT01652976;NCT00544908;NCT01395017
Triple Negative Breast Neoplasms	D064726	dasatinib	Phase 2	2006	2017	NCT00817531;NCT02720185;NCT00371254
Neuroblastoma	D009447	dasatinib	Phase 2	2008	2015	NCT01467986;NCT00788125;NCT02559778
Urinary Bladder Neoplasms	D001749	dasatinib	Phase 2	2015	2017	NCT02788201;NCT02465060
Carcinoma, Transitional Cell	D002295	dasatinib	Phase 1	2011	2011	NCT01440998
Carcinoma, Transitional Cell	D002295	dasatinib	Phase 2	2017	2017	NCT02788201
Cystadenocarcinoma, Serous	D018284	dasatinib	Phase 1	2011	2011	NCT01440998
Carcinoma, Endometrioid	D018269	dasatinib	Phase 1	2011	2011	NCT01440998
Adenocarcinoma, Mucinous	D002288	dasatinib	Phase 1	2009	2011	NCT01440998;NCT00835679
Mesothelioma	D008654	dasatinib	Phase 1	2008	2008	NCT00652574
Mesothelioma	D008654	dasatinib	Phase 2	2007	2007	NCT00509041
Brain Neoplasms	D001932	dasatinib	Phase 1	2015	2015	NCT02389309
Brain Neoplasms	D001932	dasatinib	Phase 2	2007	2007	NCT00423735
Carcinoma, Acinar Cell	D018267	dasatinib	Phase 2	2011	2011	NCT01234935
Rectal Neoplasms	D012004	dasatinib	Phase 1	2009	2009	NCT00835679
Rectal Neoplasms	D012004	dasatinib	Phase 2	2007	2015	NCT00504153;NCT02465060
Colonic Neoplasms	D003110	dasatinib	Phase 1	2009	2009	NCT00835679
Colonic Neoplasms	D003110	dasatinib	Phase 2	2007	2015	NCT00504153;NCT02465060
Liver Neoplasms	D008113	dasatinib	Phase 1	2008	2009	NCT00835679;NCT00608361
Liver Neoplasms	D008113	dasatinib	Phase 2	2007	2008	NCT00788125;NCT00459108
Leukemia, B-Cell	D015448	dasatinib	Phase 3	2016	2016	NCT03564470
Lymphoma, B-Cell	D016393	dasatinib	Phase 1	2008	2008	NCT00608361
Lymphoma, B-Cell	D016393	dasatinib	Phase 2	2009	2009	NCT00918463
Lymphoma, Large B-Cell, Diffuse	D016403	dasatinib	Phase 1	2008	2008	NCT00608361
Lymphoma, Large B-Cell, Diffuse	D016403	dasatinib	Phase 2	2009	2009	NCT00918463
Neoplasms, Germ Cell and Embryonal	D009373	dasatinib	Phase 2	2008	2008	NCT00788125
Precursor T-Cell Lymphoblastic Leukemia-Lymphoma	D054218	dasatinib	Phase 1	2008	2008	NCT00608361
Precursor T-Cell Lymphoblastic Leukemia-Lymphoma	D054218	dasatinib	Phase 2	2009	2009	NCT00792948
Carcinoma, Squamous Cell	D002294	dasatinib	Phase 2	2007	2011	NCT00563290;NCT01488318;NCT00507767
Skin Neoplasms	D012878	dasatinib	Phase 2	2007	2015	NCT00563290;NCT02465060
Hodgkin Disease	D006689	dasatinib	Phase 1	2008	2020	NCT01643603;NCT00608361;NCT01609816;NCT03878524
Brain Stem Neoplasms	D020295	dasatinib	Phase 2	2017	2017	NCT03352427
Squamous Cell Carcinoma of Head and Neck	D000077195	dasatinib	Phase 2	2011	2011	NCT01488318
Ovarian Neoplasms	D010051	dasatinib	Phase 1	2007	2007	NCT00672295
Ovarian Neoplasms	D010051	dasatinib	Phase 2	2015	2015	NCT02465060
Fallopian Tube Neoplasms	D005185	dasatinib	Phase 1	2007	2007	NCT00672295
Carcinoma, Ovarian Epithelial	D000077216	dasatinib	Phase 2	2015	2015	NCT02465060
Esophageal Neoplasms	D004938	dasatinib	Phase 2	2015	2015	NCT02465060
Stomach Neoplasms	D013274	dasatinib	Phase 2	2015	2015	NCT02465060
Thyroid Neoplasms	D013964	dasatinib	Phase 2	2015	2015	NCT02465060
Uterine Neoplasms	D014594	dasatinib	Phase 2	2015	2015	NCT02465060
Carcinoma, Hepatocellular	D006528	dasatinib	Phase 1	2008	2008	NCT00608361
Carcinoma, Hepatocellular	D006528	dasatinib	Phase 2	2007	2015	NCT02465060;NCT00459108
Carcinoma, Renal Cell	D002292	dasatinib	Phase 2	2015	2015	NCT02465060
Kidney Neoplasms	D007680	dasatinib	Phase 2	2015	2015	NCT02465060
Leukemia, Myelomonocytic, Chronic	D015477	dasatinib	Phase 1	2020	2020	NCT03878524
Leukemia, Myelomonocytic, Chronic	D015477	dasatinib	Phase 2	2005	2012	NCT00255346;NCT01620216
Head and Neck Neoplasms	D006258	dasatinib	Phase 1	2009	2009	NCT00882583;NCT00779389
Head and Neck Neoplasms	D006258	dasatinib	Phase 2	2007	2014	NCT02558387;NCT00507767
Leukemia, Myelomonocytic, Juvenile	D054429	dasatinib	Phase 1	2020	2020	NCT03878524
Leukemia, Myelomonocytic, Juvenile	D054429	dasatinib	Phase 2	2012	2012	NCT01620216
Burkitt Lymphoma	D002051	dasatinib	Phase 1	2008	2008	NCT00608361
Lymphoma, Follicular	D008224	dasatinib	Phase 1	2008	2008	NCT00608361
Lymphoma, Mantle-Cell	D020522	dasatinib	Phase 1	2008	2008	NCT00608361
Lymphoma, B-Cell, Marginal Zone	D018442	dasatinib	Phase 1	2008	2008	NCT00608361
Lymphoma, T-Cell	D016399	dasatinib	Phase 1	2008	2008	NCT00608361
Mycosis Fungoides	D009182	dasatinib	Phase 1	2008	2015	NCT00608361;NCT01609816
Sezary Syndrome	D012751	dasatinib	Phase 1	2008	2008	NCT00608361
Lymphoma, T-Cell, Cutaneous	D016410	dasatinib	Phase 1	2008	2008	NCT00608361
Leukemia, T-Cell	D015458	dasatinib	Phase 1	2008	2008	NCT00608361
Leukemia-Lymphoma, Adult T-Cell	D015459	dasatinib	Phase 1	2008	2008	NCT00608361
Waldenstrom Macroglobulinemia	D008258	dasatinib	Phase 1	2008	2019	NCT00608361;NCT04115059
Lymphoma, Large-Cell, Anaplastic	D017728	dasatinib	Phase 1	2008	2008	NCT00608361
Leukemia, Hairy Cell	D007943	dasatinib	Phase 1	2008	2008	NCT00608361
Lymphomatoid Granulomatosis	D008230	dasatinib	Phase 1	2008	2008	NCT00608361
Lymphoma, Extranodal NK-T-Cell	D054391	dasatinib	Phase 1	2008	2008	NCT00608361
Intraocular Lymphoma	D064090	dasatinib	Phase 1	2008	2008	NCT00608361
Leukemia, Large Granular Lymphocytic	D054066	dasatinib	Phase 1	2008	2008	NCT00608361
Lymphoma, T-Cell, Peripheral	D016411	dasatinib	Phase 1	2008	2008	NCT00608361
Plasmablastic Lymphoma	D000069293	dasatinib	Phase 1	2008	2008	NCT00608361
Lymphoma, Large-Cell, Immunoblastic	D016400	dasatinib	Phase 1	2008	2008	NCT00608361
Laryngeal Neoplasms	D007822	dasatinib	Phase 2	2007	2007	NCT00507767
Oropharyngeal Neoplasms	D009959	dasatinib	Phase 2	2007	2007	NCT00507767
Carcinoma, Verrucous	D018289	dasatinib	Phase 2	2007	2007	NCT00507767
Nasopharyngeal Carcinoma	D000077274	dasatinib	Phase 2	2007	2007	NCT00507767
Paranasal Sinus Neoplasms	D010255	dasatinib	Phase 2	2007	2007	NCT00507767
Neoplasms, Unknown Primary	D009382	dasatinib	Phase 2	2007	2007	NCT00507767
Tongue Neoplasms	D014062	dasatinib	Phase 2	2007	2007	NCT00507767
Leukemia, Myeloid, Chronic, Atypical, BCR-ABL Negative	D054438	dasatinib	Phase 1	2020	2020	NCT03878524
Cholangiocarcinoma	D018281	dasatinib	Phase 2	2015	2015	NCT02428855
Hematologic Neoplasms	D019337	duvelisib	Phase 1	2011	2017	NCT01476657;NCT03757000
Hematologic Neoplasms	D019337	duvelisib	Phase 2	2016	2016	NCT02711852
Leukemia, Lymphocytic, Chronic, B-Cell	D015451	duvelisib	Phase 1	2013	2019	NCT02292225;NCT03892044;NCT01871675;NCT03757000;NCT02640833
Leukemia, Lymphocytic, Chronic, B-Cell	D015451	duvelisib	Phase 2	2014	2020	NCT03534323;NCT02158091;NCT03370185;NCT03961672;NCT04209621
Leukemia, Lymphocytic, Chronic, B-Cell	D015451	duvelisib	Phase 3	2013	2015	NCT02576275;NCT02049515;NCT02004522
Lymphoma	D008223	duvelisib	Phase 1	2013	2021	NCT03892044;NCT02783625;NCT01871675;NCT04639843;NCT02598570;NCT02640833
Lymphoma	D008223	duvelisib	Phase 2	2013	2020	NCT02605694;NCT04038359;NCT04707079;NCT02391545;NCT04331119;NCT03372057;NCT04379167;NCT01882803;NCT03370185;NCT03961672
Lymphoma	D008223	duvelisib	Phase 3	2013	2015	NCT02576275;NCT02049515;NCT02004522;NCT02204982
Leukemia	D007938	duvelisib	Phase 1	2013	2019	NCT03892044;NCT01871675;NCT02640833
Leukemia	D007938	duvelisib	Phase 2	2013	2020	NCT02028039;NCT03534323;NCT02158091;NCT03370185;NCT03961672;NCT04209621
Leukemia	D007938	duvelisib	Phase 3	2013	2013	NCT02049515;NCT02004522
Lymphoma, Follicular	D008224	duvelisib	Phase 1	2019	2019	NCT03892044
Lymphoma, Follicular	D008224	duvelisib	Phase 2	2014	2020	NCT02605694;NCT04707079;NCT02391545;NCT04379167
Lymphoma, Follicular	D008224	duvelisib	Phase 3	2014	2015	NCT02576275;NCT02204982
Leukemia, Lymphoid	D007945	duvelisib	Phase 1	2013	2019	NCT03892044;NCT01871675;NCT02640833
Leukemia, Lymphoid	D007945	duvelisib	Phase 2	2013	2020	NCT02028039;NCT03534323;NCT02158091;NCT03370185;NCT03961672;NCT04209621
Leukemia, Lymphoid	D007945	duvelisib	Phase 3	2013	2013	NCT02049515;NCT02004522
Lymphoma, B-Cell	D016393	duvelisib	Phase 1	2017	2019	NCT03892044;NCT03757000
Lymphoma, B-Cell	D016393	duvelisib	Phase 2	2020	2020	NCT04331119
Lymphoma, Large B-Cell, Diffuse	D016403	duvelisib	Phase 1	2019	2019	NCT03892044
Lymphoma, Non-Hodgkin	D008228	duvelisib	Phase 1	2013	2016	NCT01871675;NCT02640833
Lymphoma, Non-Hodgkin	D008228	duvelisib	Phase 2	2013	2019	NCT04038359;NCT01882803
Lymphoma, Non-Hodgkin	D008228	duvelisib	Phase 3	2015	2015	NCT02576275
Lymphoma, B-Cell, Marginal Zone	D018442	duvelisib	Phase 3	2015	2015	NCT02576275
Mycosis Fungoides	D009182	duvelisib	Phase 1	2021	2021	NCT04652960
Sezary Syndrome	D012751	duvelisib	Phase 1	2021	2021	NCT04652960
Melanoma	D008545	duvelisib	Phase 2	2021	2021	NCT04688658
Lymphoma, T-Cell	D016399	duvelisib	Phase 1	2013	2021	NCT02783625;NCT01871675;NCT04639843
Lymphoma, T-Cell	D016399	duvelisib	Phase 2	2018	2018	NCT03372057
Precursor Cell Lymphoblastic Leukemia-Lymphoma	D054198	duvelisib	Phase 2	2013	2013	NCT02028039
Carcinoma, Squamous Cell	D002294	duvelisib	Phase 2	2020	2020	NCT04193293
Squamous Cell Carcinoma of Head and Neck	D000077195	duvelisib	Phase 2	2020	2020	NCT04193293
Lymphoma, T-Cell, Peripheral	D016411	duvelisib	Phase 2	2018	2018	NCT03372057
Leukemia, T-Cell	D015458	duvelisib	Phase 1	2021	2021	NCT04639843
Leukemia-Lymphoma, Adult T-Cell	D015459	duvelisib	Phase 1	2021	2021	NCT04639843
Lymphoma, Extranodal NK-T-Cell	D054391	duvelisib	Phase 1	2021	2021	NCT04639843
Enteropathy-Associated T-Cell Lymphoma	D058527	duvelisib	Phase 1	2021	2021	NCT04639843
Colorectal Neoplasms	D015179	encorafenib	Phase 1	2016	2016	NCT02857270
Colorectal Neoplasms	D015179	encorafenib	Phase 2	2012	2020	NCT04017650;NCT04044430;NCT02278133;NCT03693170;NCT01719380
Colorectal Neoplasms	D015179	encorafenib	Phase 3	2016	2020	NCT04607421;NCT02928224;NCT03803553
Melanoma	D008545	encorafenib	Phase 1	2011	2021	NCT04759846;NCT04741997;NCT03026517;NCT01436656;NCT03864042;NCT03878719
Melanoma	D008545	encorafenib	Phase 2	2012	2021	NCT04511013;NCT02159066;NCT04221438;NCT01894672;NCT04074096;NCT02631447;NCT01820364;NCT02902042;NCT03911869;NCT01519427;NCT02263898;NCT03235245;NCT03563729;NCT04720768;NCT03898908;NCT01777776;NCT04655157
Melanoma	D008545	encorafenib	Phase 3	2013	2021	NCT04657991;NCT01909453
Skin Neoplasms	D012878	encorafenib	Phase 2	2020	2020	NCT04511013;NCT04221438
Lung Neoplasms	D008175	encorafenib	Phase 2	2015	2021	NCT02109653;NCT04526782;NCT03915951
Carcinoma, Non-Small-Cell Lung	D002289	encorafenib	Phase 1	2016	2016	NCT02857270
Carcinoma, Non-Small-Cell Lung	D002289	encorafenib	Phase 2	2015	2021	NCT02109653;NCT04526782;NCT03915951;NCT04585815
Carcinoma	D002277	encorafenib	Phase 2	2019	2021	NCT04017650;NCT04390243;NCT04061980
Adenocarcinoma	D000230	encorafenib	Phase 2	2019	2020	NCT04017650;NCT04044430
Rectal Neoplasms	D012004	encorafenib	Phase 2	2019	2020	NCT04017650;NCT04044430
Colonic Neoplasms	D003110	encorafenib	Phase 2	2020	2020	NCT04044430
Hematologic Neoplasms	D019337	encorafenib	Phase 2	2014	2014	NCT01981187
Neoplasm Metastasis	D009362	encorafenib	Phase 2	2019	2019	NCT03911869;NCT03898908
Neoplasms, Second Primary	D016609	encorafenib	Phase 2	2019	2019	NCT03911869
Brain Neoplasms	D001932	encorafenib	Phase 2	2019	2019	NCT03911869
Pancreatic Neoplasms	D010190	encorafenib	Phase 2	2021	2021	NCT04390243
Thyroid Neoplasms	D013964	encorafenib	Phase 2	2020	2020	NCT04061980
Leukemia, Hairy Cell	D007943	encorafenib	Phase 2	2020	2020	NCT04324112
Glioblastoma	D005909	encorafenib	Phase 2	2019	2019	NCT03973918
Astrocytoma	D001254	encorafenib	Phase 2	2019	2019	NCT03973918
Gliosarcoma	D018316	encorafenib	Phase 2	2019	2019	NCT03973918
Multiple Myeloma	D009101	encorafenib	Phase 2	2016	2016	NCT02834364
Neoplasms, Plasma Cell	D054219	encorafenib	Phase 2	2016	2016	NCT02834364
Carcinoma, Non-Small-Cell Lung	D002289	entrectinib	Phase 2	2015	2021	NCT02568267;NCT04302025;NCT04621188
Carcinoma, Non-Small-Cell Lung	D002289	entrectinib	Phase 3	2017	2021	NCT03178552;NCT04603807
Colorectal Neoplasms	D015179	entrectinib	Phase 2	2015	2015	NCT02568267
Melanoma	D008545	entrectinib	Phase 2	2015	2021	NCT02568267;NCT04589832;NCT02587650
Pancreatic Neoplasms	D010190	entrectinib	Phase 2	2015	2015	NCT02568267
Sarcoma	D012509	entrectinib	Phase 1	2016	2016	NCT03056599
Sarcoma	D012509	entrectinib	Phase 2	2015	2015	NCT02568267
Ovarian Neoplasms	D010051	entrectinib	Phase 2	2015	2015	NCT02568267
Brain Neoplasms	D001932	entrectinib	Phase 2	2015	2015	NCT02568267
Thyroid Neoplasms	D013964	entrectinib	Phase 2	2015	2015	NCT02568267
Neuroendocrine Tumors	D018358	entrectinib	Phase 2	2015	2015	NCT02568267
Cholangiocarcinoma	D018281	entrectinib	Phase 2	2015	2015	NCT02568267
Salivary Gland Neoplasms	D012468	entrectinib	Phase 2	2015	2015	NCT02568267
Head and Neck Neoplasms	D006258	entrectinib	Phase 2	2015	2015	NCT02568267
Thyroid Cancer, Papillary	D000077273	entrectinib	Phase 2	2015	2015	NCT02568267
Lymphoma, Large-Cell, Anaplastic	D017728	entrectinib	Phase 2	2015	2015	NCT02568267
Lung Neoplasms	D008175	entrectinib	Phase 2	2020	2021	NCT04302025;NCT04621188
Lung Neoplasms	D008175	entrectinib	Phase 3	2017	2017	NCT03178552
Neoplasms, Unknown Primary	D009382	entrectinib	Phase 2	2018	2018	NCT03498521
Carcinoma	D002277	entrectinib	Phase 2	2021	2021	NCT04551495
Breast Neoplasms	D001943	entrectinib	Phase 2	2021	2021	NCT04551495
Carcinoma, Lobular	D018275	entrectinib	Phase 2	2021	2021	NCT04551495
Neoplasm Metastasis	D009362	entrectinib	Phase 1	2014	2014	NCT02097810
Uveal Neoplasms	D014604	entrectinib	Phase 2	2021	2021	NCT04589832
Gastrointestinal Neoplasms	D005770	entrectinib	Phase 2	2020	2020	NCT04591431
Skin Neoplasms	D012878	entrectinib	Phase 2	2015	2015	NCT02587650
Central Nervous System Neoplasms	D016543	entrectinib	Phase 2	2016	2016	NCT02650401
Multiple Myeloma	D009101	erdafitinib	Phase 2	2015	2019	NCT02952573;NCT03732703;NCT02465060
Neoplasms, Plasma Cell	D054219	erdafitinib	Phase 2	2015	2019	NCT02952573;NCT03732703;NCT02465060
Carcinoma	D002277	erdafitinib	Phase 2	2015	2021	NCT03999515;NCT04754425;NCT02465060;NCT02421185
Prostatic Neoplasms	D011471	erdafitinib	Phase 2	2015	2021	NCT03999515;NCT04754425;NCT02465060
Carcinoma, Transitional Cell	D002295	erdafitinib	Phase 2	2018	2018	NCT03473743
Lung Neoplasms	D008175	erdafitinib	Phase 2	2015	2019	NCT03827850;NCT02465060;NCT02699606
Carcinoma, Neuroendocrine	D018278	erdafitinib	Phase 2	2021	2021	NCT04754425
Carcinoma, Small Cell	D018288	erdafitinib	Phase 2	2021	2021	NCT04754425
Breast Neoplasms	D001943	erdafitinib	Phase 1	2017	2017	NCT03238196
Breast Neoplasms	D001943	erdafitinib	Phase 2	2015	2015	NCT02465060
Urinary Bladder Neoplasms	D001749	erdafitinib	Phase 2	2015	2020	NCT04172675;NCT02465060
Lymphoma	D008223	erdafitinib	Phase 2	2015	2017	NCT02465060;NCT03210714;NCT03155620
Melanoma	D008545	erdafitinib	Phase 2	2015	2015	NCT02465060
Glioma	D005910	erdafitinib	Phase 2	2015	2017	NCT02465060;NCT03210714;NCT03155620
Colorectal Neoplasms	D015179	erdafitinib	Phase 2	2015	2015	NCT02465060
Endometrial Neoplasms	D016889	erdafitinib	Phase 2	2015	2015	NCT02465060
Ovarian Neoplasms	D010051	erdafitinib	Phase 2	2015	2015	NCT02465060
Carcinoma, Ovarian Epithelial	D000077216	erdafitinib	Phase 2	2015	2015	NCT02465060
Pancreatic Neoplasms	D010190	erdafitinib	Phase 2	2015	2015	NCT02465060
Esophageal Neoplasms	D004938	erdafitinib	Phase 2	2015	2016	NCT02465060;NCT02699606
Stomach Neoplasms	D013274	erdafitinib	Phase 2	2015	2015	NCT02465060
Rectal Neoplasms	D012004	erdafitinib	Phase 2	2015	2015	NCT02465060
Thyroid Neoplasms	D013964	erdafitinib	Phase 2	2015	2015	NCT02465060
Uterine Neoplasms	D014594	erdafitinib	Phase 2	2015	2015	NCT02465060
Carcinoma, Hepatocellular	D006528	erdafitinib	Phase 2	2015	2015	NCT02465060;NCT02421185
Colonic Neoplasms	D003110	erdafitinib	Phase 2	2015	2015	NCT02465060
Skin Neoplasms	D012878	erdafitinib	Phase 2	2015	2015	NCT02465060
Carcinoma, Renal Cell	D002292	erdafitinib	Phase 2	2015	2015	NCT02465060
Kidney Neoplasms	D007680	erdafitinib	Phase 2	2015	2015	NCT02465060
Sarcoma	D012509	erdafitinib	Phase 2	2017	2017	NCT03210714;NCT03155620
Lymphoma, Non-Hodgkin	D008228	erdafitinib	Phase 2	2017	2017	NCT03210714;NCT03155620
Neuroblastoma	D009447	erdafitinib	Phase 2	2017	2017	NCT03210714;NCT03155620
Osteosarcoma	D012516	erdafitinib	Phase 2	2017	2017	NCT03210714;NCT03155620
Rhabdomyosarcoma	D012208	erdafitinib	Phase 2	2017	2017	NCT03210714;NCT03155620
Ependymoma	D004806	erdafitinib	Phase 2	2017	2017	NCT03210714;NCT03155620
Sarcoma, Ewing	D012512	erdafitinib	Phase 2	2017	2017	NCT03210714;NCT03155620
Medulloblastoma	D008527	erdafitinib	Phase 2	2017	2017	NCT03210714;NCT03155620
Neuroectodermal Tumors	D017599	erdafitinib	Phase 2	2017	2017	NCT03210714;NCT03155620
Neuroectodermal Tumors, Primitive	D018242	erdafitinib	Phase 2	2017	2017	NCT03210714;NCT03155620
Wilms Tumor	D009396	erdafitinib	Phase 2	2017	2017	NCT03210714;NCT03155620
Neuroectodermal Tumors, Primitive, Peripheral	D018241	erdafitinib	Phase 2	2017	2017	NCT03210714;NCT03155620
Rhabdoid Tumor	D018335	erdafitinib	Phase 2	2017	2017	NCT03210714;NCT03155620
Nervous System Neoplasms	D009423	erdafitinib	Phase 2	2017	2017	NCT03210714;NCT03155620
Central Nervous System Neoplasms	D016543	erdafitinib	Phase 2	2017	2017	NCT03210714;NCT03155620
Hepatoblastoma	D018197	erdafitinib	Phase 2	2017	2017	NCT03210714;NCT03155620
Neoplasms, Germ Cell and Embryonal	D009373	erdafitinib	Phase 2	2017	2017	NCT03155620
Histiocytic Sarcoma	D054747	erdafitinib	Phase 2	2017	2017	NCT03155620
Carcinoma, Non-Small-Cell Lung	D002289	erdafitinib	Phase 2	2016	2016	NCT02699606
Cholangiocarcinoma	D018281	erdafitinib	Phase 2	2016	2016	NCT02699606
Carcinoma	D002277	erlotinib	Phase 1	2001	2020	NCT00047346;NCT00079053;NCT00254384;NCT01515137;NCT00954226;NCT00823290;NCT00049283;NCT00397384;NCT01660971;NCT01288430;NCT00113347;NCT01115803;NCT00878163;NCT01332279;NCT00049166;NCT00966472;NCT00030498;NCT03878524
Carcinoma	D002277	erlotinib	Phase 2	2002	2021	NCT00391586;NCT00910676;NCT00031993;NCT00942734;NCT01294306;NCT01454180;NCT00392665;NCT04172779;NCT03486509;NCT00410826;NCT00193258;NCT00522249;NCT01009203;NCT02788201;NCT00055913;NCT04644432;NCT01192815;NCT00602030;NCT00353301;NCT00047333;NCT00369512;NCT01608022;NCT00081614;NCT00287222;NCT01927744;NCT01180959;NCT00033462;NCT01688973;NCT00101348;NCT02169284;NCT00950365;NCT00737243;NCT00476476;NCT…
Carcinoma	D002277	erlotinib	Phase 3	2006	2016	NCT01149122;NCT00448240;NCT01752205;NCT02193282;NCT02775006;NCT00901901;NCT01523587;NCT00442455;NCT00673049;NCT02926638
Carcinoma, Non-Small-Cell Lung	D002289	erlotinib	Phase 1	2001	2020	NCT00692640;NCT00633529;NCT00042835;NCT02013219;NCT02157883;NCT01069757;NCT02468661;NCT04449874;NCT00254384;NCT01594398;NCT00569114;NCT02134886;NCT00072072;NCT00738335;NCT02277457;NCT00934076;NCT01302808;NCT00975767;NCT00088959;NCT01193881;NCT00397384;NCT00702182;NCT02507375;NCT01121575;NCT01545947;NCT01570296;NCT00444015;NCT01251796;NCT01288430;NCT00777699;NCT00294736;NCT00619424;NCT01090011;NCT…
Carcinoma, Non-Small-Cell Lung	D002289	erlotinib	Phase 2	2002	2020	NCT00391586;NCT00910676;NCT00087412;NCT00826449;NCT01204307;NCT01728181;NCT02716311;NCT01211483;NCT02098954;NCT00370383;NCT01248247;NCT00732810;NCT00701558;NCT00940875;NCT00294762;NCT00997334;NCT00251589;NCT01998919;NCT02355431;NCT00553462;NCT03126799;NCT01027598;NCT00408499;NCT00871923;NCT01104155;NCT00596648;NCT01928160;NCT01294306;NCT00855894;NCT00351039;NCT00973310;NCT01378962;NCT01217619;NCT…
Carcinoma, Non-Small-Cell Lung	D002289	erlotinib	Phase 3	2001	2018	NCT00775385;NCT01342965;NCT00298415;NCT01887795;NCT00883779;NCT01158170;NCT00091663;NCT00556322;NCT00989690;NCT00268684;NCT02296125;NCT01328951;NCT02759614;NCT02193282;NCT02134015;NCT00312377;NCT01244191;NCT01404260;NCT02186301;NCT01377376;NCT01360554;NCT02178397;NCT02775006;NCT00446225;NCT01351415;NCT02411448;NCT00036647;NCT02031744;NCT03074864;NCT00364351;NCT01523587;NCT00874419;NCT02714010;NCT…
Carcinoma, Non-Small-Cell Lung	D002289	erlotinib	Phase 4	2004	2020	NCT01287754;NCT01320501;NCT01230710;NCT01066884;NCT01196078;NCT04401059;NCT02031601;NCT03264794;NCT03460678;NCT00949910;NCT02000531;NCT04356118
Lung Neoplasms	D008175	erlotinib	Phase 1	2001	2018	NCT00633529;NCT00042835;NCT02013219;NCT02157883;NCT01069757;NCT02468661;NCT01594398;NCT00569114;NCT02134886;NCT00072072;NCT00738335;NCT02277457;NCT01302808;NCT00975767;NCT00088959;NCT01193881;NCT00397384;NCT00702182;NCT02507375;NCT01121575;NCT01545947;NCT01570296;NCT00738751;NCT02321293;NCT01251796;NCT00965731;NCT01288430;NCT00294736;NCT00708448;NCT00456833;NCT00581789;NCT01515969;NCT01454102;NCT…
Lung Neoplasms	D008175	erlotinib	Phase 2	2002	2019	NCT00391586;NCT00910676;NCT00087412;NCT00826449;NCT01204307;NCT01728181;NCT02716311;NCT01211483;NCT00370383;NCT01248247;NCT00701558;NCT00940875;NCT00997334;NCT00367601;NCT00251589;NCT01998919;NCT00553462;NCT03126799;NCT01027598;NCT00408499;NCT00871923;NCT01104155;NCT00596648;NCT01928160;NCT02759835;NCT01294306;NCT00855894;NCT00351039;NCT00973310;NCT01556191;NCT01378962;NCT00531960;NCT02738983;NCT…
Lung Neoplasms	D008175	erlotinib	Phase 3	2001	2017	NCT01342965;NCT01887795;NCT00883779;NCT01158170;NCT00091663;NCT00556322;NCT00989690;NCT02296125;NCT01328951;NCT02134015;NCT00312377;NCT01244191;NCT01404260;NCT01377376;NCT01360554;NCT00047736;NCT00446225;NCT01351415;NCT02152631;NCT02411448;NCT00036647;NCT02031744;NCT03074864;NCT00364351;NCT00874419;NCT02714010;NCT01456325;NCT00153803;NCT00718315;NCT02416739;NCT00300586;NCT01887886;NCT00349219;NCT…
Lung Neoplasms	D008175	erlotinib	Phase 4	2004	2020	NCT01287754;NCT01320501;NCT01230710;NCT03890055;NCT01066884;NCT01196078;NCT04401059;NCT02031601;NCT03264794;NCT00949910;NCT04356118;NCT01336192
Glioblastoma	D005909	erlotinib	Phase 1	2001	2010	NCT01103375;NCT00227032;NCT00609999;NCT00030498
Glioblastoma	D005909	erlotinib	Phase 2	2002	2011	NCT01110876;NCT00301418;NCT00525525;NCT00720356;NCT00445588;NCT00112736;NCT00671970;NCT00337883;NCT00187486;NCT00274833;NCT00672243;NCT00045110;NCT00054496;NCT00387894;NCT00086879;NCT00039494;NCT00335764
Glioma	D005910	erlotinib	Phase 1	2001	2011	NCT01103375;NCT00509431;NCT00901849;NCT00360854;NCT01257594;NCT00418327;NCT00030498
Glioma	D005910	erlotinib	Phase 2	2002	2014	NCT01182350;NCT00112736;NCT00124657;NCT02233049;NCT00671970;NCT00337883;NCT00672243;NCT00045110;NCT00602667
Astrocytoma	D001254	erlotinib	Phase 1	2001	2010	NCT01103375;NCT00077454;NCT00030498
Astrocytoma	D001254	erlotinib	Phase 2	2002	2006	NCT00301418;NCT00112736;NCT00045110
Gliosarcoma	D018316	erlotinib	Phase 1	2001	2010	NCT01103375;NCT00609999;NCT00030498
Gliosarcoma	D018316	erlotinib	Phase 2	2002	2009	NCT00525525;NCT00720356;NCT00445588;NCT00112736;NCT00671970;NCT00187486;NCT00672243;NCT00045110;NCT00387894;NCT00039494;NCT00335764
Oligodendroglioma	D009837	erlotinib	Phase 1	2001	2010	NCT01103375;NCT00030498
Oligodendroglioma	D009837	erlotinib	Phase 2	2002	2005	NCT00112736;NCT00045110
Colorectal Neoplasms	D015179	erlotinib	Phase 1	2002	2020	NCT04449874;NCT00047762;NCT00118261
Colorectal Neoplasms	D015179	erlotinib	Phase 2	2002	2019	NCT00910676;NCT02723578;NCT03086538;NCT01135498;NCT00123851;NCT00784667;NCT00049101;NCT00642746;NCT00459901;NCT01187901;NCT00940316;NCT01703910;NCT00116506;NCT01243047;NCT04165031;NCT02961374
Colorectal Neoplasms	D015179	erlotinib	Phase 3	2005	2010	NCT00265824;NCT01229813;NCT00598156
Adenocarcinoma of Lung	D000077192	erlotinib	Phase 1	2002	2013	NCT00042835;NCT01851096
Adenocarcinoma of Lung	D000077192	erlotinib	Phase 2	2004	2020	NCT00087412;NCT02759835;NCT01294306;NCT02155465;NCT01578668;NCT00126581;NCT02788058;NCT01131429;NCT02146118;NCT00198380;NCT00716456;NCT01259089;NCT01565538;NCT02704767;NCT02787447;NCT04201756;NCT00950365;NCT00137839;NCT01557959;NCT00284141;NCT03076164
Adenocarcinoma of Lung	D000077192	erlotinib	Phase 3	2013	2016	NCT02889692;NCT02893332
Adenocarcinoma of Lung	D000077192	erlotinib	Phase 4	2012	2015	NCT02399566;NCT01609543
Carcinoma, Squamous Cell	D002294	erlotinib	Phase 1	2001	2011	NCT00079053;NCT01515137;NCT00049283;NCT00397384;NCT00113347;NCT01332279;NCT00049166;NCT00966472;NCT00030498
Carcinoma, Squamous Cell	D002294	erlotinib	Phase 2	2002	2018	NCT00031993;NCT00942734;NCT00392665;NCT03486509;NCT00410826;NCT01009203;NCT00055913;NCT00076310;NCT01192815;NCT00369512;NCT01608022;NCT01927744;NCT00101348;NCT00720304;NCT00304278;NCT00476476;NCT01316757;NCT00063895;NCT01198028;NCT01059305;NCT02353936;NCT02748707;NCT00055770;NCT01064479;NCT01465815
Carcinoma, Squamous Cell	D002294	erlotinib	Phase 3	2006	2012	NCT00448240;NCT01752205;NCT00442455;NCT00673049
Pancreatic Neoplasms	D010190	erlotinib	Phase 1	2001	2020	NCT03403049;NCT00266097;NCT00925769;NCT00761345;NCT02154737;NCT00614653;NCT00954525;NCT00397384;NCT00243854;NCT01660971;NCT00033241;NCT00047307;NCT01010945;NCT01181245;NCT00878163;NCT00987766;NCT00480584;NCT00063947;NCT00565487;NCT00030498;NCT00885066;NCT03878524
Pancreatic Neoplasms	D010190	erlotinib	Phase 2	2003	2016	NCT01505530;NCT00366457;NCT01555489;NCT00497224;NCT00470535;NCT01454180;NCT00336700;NCT01222689;NCT00536770;NCT00837876;NCT00709826;NCT00376948;NCT02004262;NCT00564720;NCT00276744;NCT00922896;NCT00769483;NCT00640978;NCT00696696;NCT00652366;NCT00101348;NCT00674973;NCT01505413;NCT01210911;NCT00766636;NCT02737228;NCT00091026;NCT00461708;NCT01693419;NCT00733746;NCT01303029;NCT00125021;NCT01683422;NCT…
Pancreatic Neoplasms	D010190	erlotinib	Phase 3	2001	2009	NCT00634725;NCT01013649;NCT00026338;NCT00440167;NCT02694536;NCT01214720;NCT00040183
Pancreatic Neoplasms	D010190	erlotinib	Phase 4	2007	2007	NCT00642733
Carcinoma, Hepatocellular	D006528	erlotinib	Phase 1	2002	2009	NCT00047346;NCT00823290
Carcinoma, Hepatocellular	D006528	erlotinib	Phase 2	2002	2021	NCT04172779;NCT00047333;NCT00287222;NCT01180959;NCT00832637;NCT00242502;NCT00791544;NCT00365391;NCT00532441;NCT02273362
Carcinoma, Hepatocellular	D006528	erlotinib	Phase 3	2009	2009	NCT00901901
Liver Neoplasms	D008113	erlotinib	Phase 1	2001	2009	NCT00047346;NCT00397384;NCT00987766;NCT00030498
Liver Neoplasms	D008113	erlotinib	Phase 2	2002	2011	NCT00293436;NCT00881751;NCT00047333;NCT01180959;NCT00033462;NCT00242502;NCT00605722;NCT00365391
Brain Neoplasms	D001932	erlotinib	Phase 1	2004	2011	NCT00077454;NCT00360854;NCT00536861;NCT01257594;NCT00418327
Brain Neoplasms	D001932	erlotinib	Phase 2	2006	2019	NCT01110876;NCT00871923;NCT01578668;NCT01763385;NCT00312728;NCT02250846;NCT02655536;NCT04193007;NCT00387894;NCT00663689
Sarcoma	D012509	erlotinib	Phase 1	2004	2004	NCT00077454
Sarcoma	D012509	erlotinib	Phase 2	2003	2003	NCT00068367
Neuroblastoma	D009447	erlotinib	Phase 1	2004	2004	NCT00077454
Neuroblastoma	D009447	erlotinib	Phase 2	2009	2009	NCT00947167
Osteosarcoma	D012516	erlotinib	Phase 1	2004	2004	NCT00077454
Osteosarcoma	D012516	erlotinib	Phase 2	2016	2016	NCT02689336
Rhabdomyosarcoma	D012208	erlotinib	Phase 1	2004	2004	NCT00077454
Rhabdomyosarcoma	D012208	erlotinib	Phase 2	2016	2016	NCT02689336
Ependymoma	D004806	erlotinib	Phase 1	2001	2004	NCT00077454;NCT00030498
Ependymoma	D004806	erlotinib	Phase 2	2007	2016	NCT01247922;NCT02689336;NCT01032070;NCT00602667
Medulloblastoma	D008527	erlotinib	Phase 1	2004	2004	NCT00077454
Medulloblastoma	D008527	erlotinib	Phase 2	2016	2016	NCT02689336
Neuroectodermal Tumors	D017599	erlotinib	Phase 1	2004	2004	NCT00077454
Neuroectodermal Tumors	D017599	erlotinib	Phase 2	2016	2016	NCT02689336
Neuroectodermal Tumors, Primitive	D018242	erlotinib	Phase 1	2001	2004	NCT00077454;NCT00030498
Neuroectodermal Tumors, Primitive	D018242	erlotinib	Phase 2	2016	2016	NCT02689336
Rhabdomyosarcoma, Embryonal	D018233	erlotinib	Phase 1	2004	2004	NCT00077454
Nervous System Neoplasms	D009423	erlotinib	Phase 1	2005	2006	NCT00227032;NCT00509431;NCT00360854
Nervous System Neoplasms	D009423	erlotinib	Phase 2	2002	2009	NCT00720356;NCT00124657;NCT00054496;NCT00086879;NCT00602667
Central Nervous System Neoplasms	D016543	erlotinib	Phase 1	2005	2006	NCT00227032;NCT00509431;NCT00360854
Central Nervous System Neoplasms	D016543	erlotinib	Phase 2	2002	2009	NCT00720356;NCT00124657;NCT00274833;NCT00054496;NCT00086879;NCT00602667
Breast Neoplasms	D001943	erlotinib	Phase 1	2001	2020	NCT01594398;NCT00600496;NCT01650506;NCT00574366;NCT00030498;NCT03878524
Breast Neoplasms	D001943	erlotinib	Phase 2	2001	2019	NCT00732810;NCT00597597;NCT00030537;NCT00054275;NCT04034589;NCT00611715;NCT01205685;NCT00033514;NCT01013506;NCT00109265;NCT00739063;NCT00491816;NCT00059852;NCT00733408;NCT00633750;NCT00570258;NCT00054132;NCT00834678
Adenocarcinoma, Bronchiolo-Alveolar	D002282	erlotinib	Phase 1	2002	2002	NCT00042835
Adenocarcinoma, Bronchiolo-Alveolar	D002282	erlotinib	Phase 2	2005	2011	NCT01294306;NCT00339586;NCT00126581;NCT00384826;NCT00436332;NCT00950365;NCT01557959
Neoplasm Metastasis	D009362	erlotinib	Phase 1	2006	2010	NCT01115803;NCT00536861
Neoplasm Metastasis	D009362	erlotinib	Phase 2	2003	2019	NCT01578668;NCT01763385;NCT00312728;NCT02250846;NCT04148898;NCT02142036;NCT00123851;NCT00461708;NCT00125021;NCT04193007;NCT01703910;NCT00116506;NCT00663689
Neoplasm Metastasis	D009362	erlotinib	Phase 3	2005	2018	NCT01887795;NCT00268684;NCT02714010;NCT01456325;NCT03653546;NCT02882984
Neoplasm Metastasis	D009362	erlotinib	Phase 4	2020	2020	NCT04356118
Ovarian Neoplasms	D010051	erlotinib	Phase 2	2002	2009	NCT00130520;NCT00030446;NCT01003938;NCT00217529
Ovarian Neoplasms	D010051	erlotinib	Phase 3	2005	2005	NCT00263822
Carcinoma, Ovarian Epithelial	D000077216	erlotinib	Phase 1	2001	2001	NCT00030498
Carcinoma, Ovarian Epithelial	D000077216	erlotinib	Phase 2	2002	2009	NCT00130520;NCT00059787;NCT00126542;NCT00030446;NCT00063895;NCT01003938;NCT00217529
Carcinoma, Ovarian Epithelial	D000077216	erlotinib	Phase 3	2005	2005	NCT00263822
Nerve Sheath Neoplasms	D018317	erlotinib	Phase 2	2003	2003	NCT00068367
Neurofibrosarcoma	D018319	erlotinib	Phase 2	2003	2003	NCT00068367
Head and Neck Neoplasms	D006258	erlotinib	Phase 1	2001	2011	NCT00400374;NCT00954226;NCT00049283;NCT01116336;NCT00397384;NCT00738751;NCT00113347;NCT00601913;NCT00405405;NCT01332279;NCT00140556;NCT00030498;NCT00779389
Head and Neck Neoplasms	D006258	erlotinib	Phase 2	2001	2013	NCT00392704;NCT00570232;NCT00281866;NCT00076310;NCT01192815;NCT01927744;NCT00101348;NCT00030576;NCT00720304;NCT00750555;NCT00304278;NCT01316757;NCT00970502;NCT00573989
Head and Neck Neoplasms	D006258	erlotinib	Phase 3	2006	2007	NCT00448240;NCT00412217
Hematologic Neoplasms	D019337	erlotinib	Phase 1	2020	2020	NCT03878524
Hematologic Neoplasms	D019337	erlotinib	Phase 2	2014	2014	NCT02355431
Rectal Neoplasms	D012004	erlotinib	Phase 1	2001	2007	NCT00543842;NCT00060411;NCT00397384;NCT00030498
Rectal Neoplasms	D012004	erlotinib	Phase 2	2002	2008	NCT00307736;NCT00101348;NCT00754494;NCT00032110
Leukemia, Myeloid	D007951	erlotinib	Phase 1	2020	2020	NCT03878524
Leukemia, Myeloid	D007951	erlotinib	Phase 2	2013	2015	NCT02638428;NCT01664897
Carcinoma, Renal Cell	D002292	erlotinib	Phase 1	2007	2014	NCT00600496;NCT01115803;NCT02071862
Carcinoma, Renal Cell	D002292	erlotinib	Phase 2	2002	2020	NCT00193258;NCT00060307;NCT00522249;NCT04644432;NCT00425386;NCT00045487;NCT00353301;NCT00081614;NCT01688973;NCT01130519;NCT00101348;NCT00193154
Carcinoma, Renal Cell	D002292	erlotinib	Phase 4	2012	2012	NCT01402089
Gastrointestinal Stromal Tumors	D046152	erlotinib	Phase 1	2007	2014	NCT00397384;NCT02071862
Gastrointestinal Stromal Tumors	D046152	erlotinib	Phase 4	2012	2012	NCT01402089
Small Cell Lung Carcinoma	D055752	erlotinib	Phase 2	2011	2017	NCT02876081;NCT02352948;NCT01306045
Small Cell Lung Carcinoma	D055752	erlotinib	Phase 4	2019	2019	NCT03890055
Stomach Neoplasms	D013274	erlotinib	Phase 1	2007	2007	NCT01561014;NCT00397384
Stomach Neoplasms	D013274	erlotinib	Phase 2	2002	2002	NCT00032123
Esophageal Neoplasms	D004938	erlotinib	Phase 1	2001	2007	NCT00566800;NCT01561014;NCT00397384;NCT00030498
Esophageal Neoplasms	D004938	erlotinib	Phase 2	2002	2015	NCT00032123;NCT00591123;NCT00045526;NCT00393068;NCT00442507;NCT00524121;NCT00539617;NCT02353936
Esophageal Neoplasms	D004938	erlotinib	Phase 3	2008	2008	NCT00686114
Barrett Esophagus	D001471	erlotinib	Phase 1	2007	2007	NCT00566800
Precancerous Conditions	D011230	erlotinib	Phase 1	2007	2010	NCT00566800;NCT01013831;NCT01116336
Precancerous Conditions	D011230	erlotinib	Phase 2	2006	2006	NCT00314262
Adenocarcinoma	D000230	erlotinib	Phase 1	2003	2020	NCT00266097;NCT00735306;NCT00060411;NCT01561014;NCT00397384;NCT00987766;NCT01851096;NCT03878524
Adenocarcinoma	D000230	erlotinib	Phase 2	2002	2020	NCT02155465;NCT01578668;NCT00059787;NCT00591123;NCT00126581;NCT00384826;NCT01222689;NCT02788058;NCT01131429;NCT02146118;NCT00045526;NCT00198380;NCT00716456;NCT01259089;NCT01204372;NCT01565538;NCT00769483;NCT00816868;NCT02704767;NCT01389440;NCT02787447;NCT04201756;NCT01108458;NCT00728000;NCT00873353;NCT02876081;NCT00137839;NCT00284141;NCT00832637;NCT01093222;NCT03076164;NCT03213626;NCT01703910;NCT…
Adenocarcinoma	D000230	erlotinib	Phase 3	2009	2016	NCT01013649;NCT02889692;NCT02893332
Adenocarcinoma	D000230	erlotinib	Phase 4	2012	2015	NCT02399566;NCT01609543
Squamous Cell Carcinoma of Head and Neck	D000077195	erlotinib	Phase 1	2003	2005	NCT00079053;NCT01515137
Squamous Cell Carcinoma of Head and Neck	D000077195	erlotinib	Phase 2	2006	2013	NCT00392665;NCT01927744;NCT00304278;NCT01064479
Squamous Cell Carcinoma of Head and Neck	D000077195	erlotinib	Phase 3	2006	2006	NCT00442455
Neoplasms, Second Primary	D016609	erlotinib	Phase 2	2012	2019	NCT01578668;NCT01763385;NCT02250846;NCT04148898;NCT02142036;NCT04193007
Neoplasms, Second Primary	D016609	erlotinib	Phase 3	2018	2018	NCT03653546
Neoplasms, Second Primary	D016609	erlotinib	Phase 4	2020	2020	NCT04356118
Fallopian Tube Neoplasms	D005185	erlotinib	Phase 2	2002	2007	NCT00059787;NCT00126542;NCT00030446;NCT00520013;NCT00217529
Fallopian Tube Neoplasms	D005185	erlotinib	Phase 3	2005	2005	NCT00263822
Carcinoma, Endometrioid	D018269	erlotinib	Phase 2	2003	2003	NCT00059787
Cystadenocarcinoma	D003536	erlotinib	Phase 1	2003	2003	NCT00060411
Cystadenocarcinoma	D003536	erlotinib	Phase 2	2003	2003	NCT00059787
Cystadenocarcinoma, Serous	D018284	erlotinib	Phase 2	2003	2003	NCT00059787
Cystadenocarcinoma, Mucinous	D018282	erlotinib	Phase 2	2003	2003	NCT00059787
Brenner Tumor	D001948	erlotinib	Phase 2	2003	2003	NCT00059787
Gallbladder Neoplasms	D005706	erlotinib	Phase 1	2004	2009	NCT00266097;NCT00397384;NCT00987766
Gallbladder Neoplasms	D005706	erlotinib	Phase 2	2002	2010	NCT00356889;NCT00033462;NCT00350753;NCT00832637;NCT01093222
Bile Duct Neoplasms	D001650	erlotinib	Phase 1	2004	2009	NCT00266097;NCT00397384;NCT00987766
Bile Duct Neoplasms	D001650	erlotinib	Phase 2	2002	2010	NCT00356889;NCT00033462;NCT00832637;NCT01093222
Cholangiocarcinoma	D018281	erlotinib	Phase 1	2004	2009	NCT00266097;NCT00955149;NCT00397384;NCT00987766
Cholangiocarcinoma	D018281	erlotinib	Phase 2	2002	2010	NCT00356889;NCT00033462;NCT00350753;NCT00832637;NCT01093222
Prostatic Neoplasms	D011471	erlotinib	Phase 1	2001	2020	NCT00030498;NCT03878524
Prostatic Neoplasms	D011471	erlotinib	Phase 2	2004	2006	NCT00203424;NCT00148772;NCT00996502;NCT00272038;NCT00087035
Peritoneal Neoplasms	D010534	erlotinib	Phase 2	2005	2007	NCT00126542;NCT00520013
Lymphoma	D008223	erlotinib	Phase 1	2006	2020	NCT00725634;NCT03878524;NCT00705874
Lymphoma	D008223	erlotinib	Phase 2	2019	2019	NCT04004572
Lymphoma, T-Cell	D016399	erlotinib	Phase 2	2019	2019	NCT04004572
Pleural Effusion, Malignant	D016066	erlotinib	Phase 2	2005	2005	NCT00126581
Carcinoma, Adenosquamous	D018196	erlotinib	Phase 2	2005	2005	NCT00126581
Carcinoma, Adenosquamous	D018196	erlotinib	Phase 3	2008	2008	NCT00673049
Endometrial Neoplasms	D016889	erlotinib	Phase 2	2002	2002	NCT00030485
Neoplasms, Unknown Primary	D009382	erlotinib	Phase 1	2001	2007	NCT00049283;NCT00397384;NCT00030498
Neoplasms, Unknown Primary	D009382	erlotinib	Phase 2	2004	2018	NCT03498521;NCT00101348;NCT01316757;NCT00193622;NCT00360360
Laryngeal Neoplasms	D007822	erlotinib	Phase 1	2001	2011	NCT00049283;NCT00397384;NCT01332279;NCT00030498
Laryngeal Neoplasms	D007822	erlotinib	Phase 2	2002	2011	NCT00410826;NCT00055913;NCT01192815;NCT00101348;NCT01316757;NCT00970502;NCT00063895;NCT00055770
Oropharyngeal Neoplasms	D009959	erlotinib	Phase 1	2001	2007	NCT00049283;NCT00397384;NCT00049166;NCT00030498
Oropharyngeal Neoplasms	D009959	erlotinib	Phase 2	2002	2011	NCT00410826;NCT00055913;NCT01192815;NCT00101348;NCT01316757;NCT00063895;NCT00055770
Nasopharyngeal Carcinoma	D000077274	erlotinib	Phase 1	2001	2007	NCT00049283;NCT00397384;NCT00030498
Nasopharyngeal Carcinoma	D000077274	erlotinib	Phase 2	2002	2011	NCT00410826;NCT00055913;NCT01192815;NCT00101348;NCT01316757;NCT00603915;NCT00063895;NCT00055770
Melanoma	D008545	erlotinib	Phase 1	2006	2007	NCT00600496;NCT00405405
Melanoma	D008545	erlotinib	Phase 2	2004	2004	NCT00466687
Colonic Neoplasms	D003110	erlotinib	Phase 1	2001	2007	NCT00600496;NCT00060411;NCT00397384;NCT00030498
Colonic Neoplasms	D003110	erlotinib	Phase 2	2002	2008	NCT00101348;NCT00754494;NCT00032110
Kidney Neoplasms	D007680	erlotinib	Phase 1	2007	2007	NCT00600496
Kidney Neoplasms	D007680	erlotinib	Phase 2	2002	2020	NCT04644432;NCT00425386;NCT00045487;NCT00193154;NCT00749892
Preleukemia	D011289	erlotinib	Phase 1	2020	2020	NCT03878524
Preleukemia	D011289	erlotinib	Phase 2	2007	2013	NCT00977548;NCT01664897;NCT01085838;NCT00570375
Leukemia	D007938	erlotinib	Phase 1	2020	2020	NCT03878524
Leukemia	D007938	erlotinib	Phase 2	2010	2013	NCT01664897;NCT01174043
Leukemia, Myeloid, Acute	D015470	erlotinib	Phase 1	2020	2020	NCT03878524
Leukemia, Myeloid, Acute	D015470	erlotinib	Phase 2	2010	2013	NCT01664897;NCT01174043
Leukemia, Myelomonocytic, Chronic	D015477	erlotinib	Phase 1	2020	2020	NCT03878524
Leukemia, Myelomonocytic, Chronic	D015477	erlotinib	Phase 2	2013	2013	NCT01664897
Leukemia, Myelomonocytic, Juvenile	D054429	erlotinib	Phase 1	2020	2020	NCT03878524
Leukemia, Myelomonocytic, Juvenile	D054429	erlotinib	Phase 2	2013	2013	NCT01664897
Leukemia, Promyelocytic, Acute	D015473	erlotinib	Phase 2	2013	2013	NCT01664897
Mesothelioma	D008654	erlotinib	Phase 1	2001	2014	NCT00030498;NCT02071862
Mesothelioma	D008654	erlotinib	Phase 2	2002	2012	NCT00137826;NCT01592383;NCT00039182
Esophageal Squamous Cell Carcinoma	D000077277	erlotinib	Phase 1	2007	2007	NCT01561014
Esophageal Squamous Cell Carcinoma	D000077277	erlotinib	Phase 2	2002	2015	NCT00045526;NCT01608022;NCT02353936
Carcinoma, Verrucous	D018289	erlotinib	Phase 1	2001	2011	NCT00049283;NCT00397384;NCT01332279;NCT00030498
Carcinoma, Verrucous	D018289	erlotinib	Phase 2	2005	2011	NCT01192815;NCT00101348;NCT01316757
Tongue Neoplasms	D014062	erlotinib	Phase 1	2002	2011	NCT00049283;NCT00397384;NCT01332279
Tongue Neoplasms	D014062	erlotinib	Phase 2	2011	2015	NCT01316757;NCT02748707
Meningeal Carcinomatosis	D055756	erlotinib	Phase 2	2009	2019	NCT04148898;NCT00830245
Meningeal Carcinomatosis	D055756	erlotinib	Phase 4	2020	2020	NCT04356118
Urinary Bladder Neoplasms	D001749	erlotinib	Phase 1	2001	2001	NCT00030498
Urinary Bladder Neoplasms	D001749	erlotinib	Phase 2	2004	2017	NCT02788201;NCT00380029;NCT02169284;NCT00088946;NCT00749892
Carcinoma, Transitional Cell	D002295	erlotinib	Phase 2	2008	2017	NCT02788201;NCT00749892
Paranasal Sinus Neoplasms	D010255	erlotinib	Phase 1	2001	2007	NCT00397384;NCT00030498
Paranasal Sinus Neoplasms	D010255	erlotinib	Phase 2	2002	2011	NCT00055913;NCT00101348;NCT01316757;NCT00970502;NCT00055770
Urogenital Neoplasms	D014565	erlotinib	Phase 2	2020	2020	NCT04644432
Urologic Neoplasms	D014571	erlotinib	Phase 2	2020	2020	NCT04644432
Neoplasms, Squamous Cell	D018307	erlotinib	Phase 2	2004	2011	NCT00076310;NCT01192815;NCT01059305
Multiple Myeloma	D009101	erlotinib	Phase 1	2008	2020	NCT00725634;NCT03878524
Multiple Myeloma	D009101	erlotinib	Phase 2	2017	2017	NCT03297606
Lymphoma, Non-Hodgkin	D008228	erlotinib	Phase 1	2020	2020	NCT03878524
Lymphoma, Non-Hodgkin	D008228	erlotinib	Phase 2	2017	2017	NCT03297606
Adenocarcinoma, Mucinous	D002288	erlotinib	Phase 1	2003	2003	NCT00060411
Neurofibromatoses	D017253	erlotinib	Phase 1	2007	2007	NCT00901849
Neurofibromatosis 1	D009456	erlotinib	Phase 1	2007	2007	NCT00901849
Neurofibroma	D009455	erlotinib	Phase 1	2007	2007	NCT00901849
Sarcoma, Ewing	D012512	erlotinib	Phase 2	2016	2016	NCT02689336
Wilms Tumor	D009396	erlotinib	Phase 2	2016	2016	NCT02689336
Carcinoma, Acinar Cell	D018267	erlotinib	Phase 1	2009	2009	NCT00878163
Carcinoma, Acinar Cell	D018267	erlotinib	Phase 3	2009	2009	NCT01013649
Pancreatic Intraductal Neoplasms	D000077779	erlotinib	Phase 2	2007	2007	NCT00482625
Pancreatic Intraductal Neoplasms	D000077779	erlotinib	Phase 3	2009	2009	NCT01013649
Carcinoma, Basal Cell	D002280	erlotinib	Phase 1	2001	2007	NCT00397384;NCT00030498
Carcinoma, Basal Cell	D002280	erlotinib	Phase 2	2005	2005	NCT00101348
Papilloma	D010212	erlotinib	Phase 1	2001	2007	NCT00397384;NCT00030498
Papilloma	D010212	erlotinib	Phase 2	2005	2005	NCT00101348
Salivary Gland Neoplasms	D012468	erlotinib	Phase 1	2001	2011	NCT00397384;NCT01332279;NCT00030498
Salivary Gland Neoplasms	D012468	erlotinib	Phase 2	2002	2011	NCT00101348;NCT01316757;NCT00055770
Carcinoid Tumor	D002276	erlotinib	Phase 1	2007	2007	NCT00397384
Carcinoid Tumor	D002276	erlotinib	Phase 2	2009	2009	NCT00947167
Anus Neoplasms	D001005	erlotinib	Phase 1	2001	2007	NCT00397384;NCT00030498
Carcinoma, Adenoid Cystic	D003528	erlotinib	Phase 1	2001	2007	NCT00397384;NCT00030498
Carcinoma, Adenoid Cystic	D003528	erlotinib	Phase 2	2005	2005	NCT00101348
Leiomyosarcoma	D007890	erlotinib	Phase 1	2007	2007	NCT00397384
Carcinoma, Mucoepidermoid	D018277	erlotinib	Phase 1	2001	2007	NCT00397384;NCT00030498
Carcinoma, Mucoepidermoid	D018277	erlotinib	Phase 2	2005	2005	NCT00101348
Esthesioneuroblastoma, Olfactory	D018304	erlotinib	Phase 1	2001	2007	NCT00397384;NCT00030498
Esthesioneuroblastoma, Olfactory	D018304	erlotinib	Phase 2	2005	2005	NCT00101348
Papilloma, Inverted	D018308	erlotinib	Phase 1	2001	2007	NCT00397384;NCT00030498
Papilloma, Inverted	D018308	erlotinib	Phase 2	2005	2005	NCT00101348
Malignant Carcinoid Syndrome	D008303	erlotinib	Phase 1	2007	2007	NCT00397384
Gastrointestinal Neoplasms	D005770	erlotinib	Phase 1	2007	2007	NCT00397384
Gastrointestinal Neoplasms	D005770	erlotinib	Phase 2	2006	2020	NCT00356889;NCT04591431
Intestinal Neoplasms	D007414	erlotinib	Phase 1	2007	2009	NCT00397384;NCT00987766
Mixed Tumor, Mullerian	D018200	erlotinib	Phase 2	2007	2007	NCT00520013
Triple Negative Breast Neoplasms	D064726	erlotinib	Phase 1	2009	2014	NCT01650506;NCT00998036;NCT02071862
Triple Negative Breast Neoplasms	D064726	erlotinib	Phase 2	2008	2008	NCT00733408
Neuroendocrine Tumors	D018358	erlotinib	Phase 1	2010	2010	NCT01115803
Neuroendocrine Tumors	D018358	erlotinib	Phase 2	2009	2009	NCT00947167;NCT00843531
Endocrine Gland Neoplasms	D004701	erlotinib	Phase 2	2009	2009	NCT00947167
Multiple Endocrine Neoplasia	D009377	erlotinib	Phase 2	2009	2009	NCT00947167
Leiomyomatosis	D018231	erlotinib	Phase 2	2010	2010	NCT01130519
Neoplastic Syndromes, Hereditary	D009386	erlotinib	Phase 2	2010	2010	NCT01130519
[truncated: 4,063 more rows]
