# Supplementary material for: Supervised learning with word embeddings derived from PubMed captures latent knowledge about protein kinases and cancer
Source: NAR Genom Bioinform. 2021 Dec 8;3(4):lqab113. doi: 10.1093/nargab/lqab113 (PMC8652379; doi:10.1093/nargab/lqab113)
Supplement: lqab113_Supplemental_Files [file lqab113_supplemental_files.zip › Supplementary Material File 3.tsv]

gene_symbol	cancer	probability
FLT3	Neoplasm Metastasis	1.0
KDR	Carcinoma, Hepatocellular	1.0
KIT	Breast Neoplasms	1.0
KIT	Lung Neoplasms	1.0
ROS1	Neoplasm Metastasis	1.0
RET	Carcinoma, Hepatocellular	1.0
ERBB4	Neoplasm Metastasis	1.0
KIT	Giant Cell Tumors	0.9933982683982683
KIT	Giant Cell Tumor of Tendon Sheath	0.9838988095238094
PDGFRB	Carcinoma, Hepatocellular	0.97
PDGFRA	Lung Neoplasms	0.965
CSF1R	Giant Cell Tumors	0.9422138925428554
PDGFRA	Adenocarcinoma	0.94
KIT	Adenocarcinoma	0.93
BRAF	Nevi and Melanomas	0.925
MOK	Carcinoma, Non-Small-Cell Lung	0.925
IGF1R	Carcinoma	0.9150261173700699
KIT	Mesenteric Cyst	0.915
AMHR2	Carcinoma, Non-Small-Cell Lung	0.915
TAF1	Carcinoma, Non-Small-Cell Lung	0.915
FGFR1	Leukemia	0.91
BRAF	Anti-N-Methyl-D-Aspartate Receptor Encephalitis	0.905
CILK1	Carcinoma, Non-Small-Cell Lung	0.905
IGF1R	Carcinoma, Hepatocellular	0.9
EPHA5	Carcinoma, Non-Small-Cell Lung	0.9
AXL	Carcinoma, Non-Small-Cell Lung	0.8951572731788828
EPHA2	Lung Neoplasms	0.89
BCR	Lung Neoplasms	0.885
FGFR1	Neoplasm Metastasis	0.885
FLT3	Neoplasms, Fibrous Tissue	0.88
BRAF	Sarcoma 37	0.88
ERBB3	Carcinoma, Hepatocellular	0.88
KDR	Mesenteric Cyst	0.88
AXL	Lung Neoplasms	0.88
BRAF	Dentigerous Cyst	0.875
BRAF	Trophoblastic Tumor, Placental Site	0.875
RYK	Lung Neoplasms	0.875
SGK3	Carcinoma, Non-Small-Cell Lung	0.875
BRAF	ACTH Syndrome, Ectopic	0.87
BRAF	Cecal Neoplasms	0.87
MTOR	Nonodontogenic Cysts	0.87
PDGFRB	Nonodontogenic Cysts	0.87
CIT	Carcinoma, Non-Small-Cell Lung	0.87
FGFR1	Leukemia, Myeloid	0.87
FGFR2	Leukemia	0.8650864779874214
RPS6KB2	Carcinoma, Non-Small-Cell Lung	0.8650111507582515
TGFBR1	Lung Neoplasms	0.865
BRAF	Facial Neoplasms	0.865
KIT	Colorectal Neoplasms	0.865
HASPIN	Carcinoma, Non-Small-Cell Lung	0.865
IGF1R	Colorectal Neoplasms	0.865
MAP3K20	Carcinoma, Non-Small-Cell Lung	0.8621612903225807
RPS6KB2	Lung Neoplasms	0.860037037037037
BRAF	Carcinoma, Brown-Pearce	0.86
EPHA2	Carcinoma, Non-Small-Cell Lung	0.86
CLK2	Carcinoma, Non-Small-Cell Lung	0.86
MAP3K4	Carcinoma, Non-Small-Cell Lung	0.857
FLT3	Mesenteric Cyst	0.855
BRAF	Spinal Neoplasms	0.855
MAP2K7	Lung Neoplasms	0.855
CAMK2A	Carcinoma, Non-Small-Cell Lung	0.85
BRAF	Lymphocele	0.85
BRAF	Mesenteric Cyst	0.85
FGFR3	Neoplasm Metastasis	0.85
EPHB2	Lung Neoplasms	0.85
PDGFRB	Mesenteric Cyst	0.85
PTK7	Leukemia	0.85
MAP3K20	Lung Neoplasms	0.8464871328923526
BCR	Carcinoma, Non-Small-Cell Lung	0.8450109170305677
KIT	Nonodontogenic Cysts	0.845
ACVR2B	Lung Neoplasms	0.845
EPHB4	Carcinoma, Non-Small-Cell Lung	0.845
PRKG2	Carcinoma, Non-Small-Cell Lung	0.845
AXL	Leukemia	0.845
EPHA7	Carcinoma, Non-Small-Cell Lung	0.845
FLT3	Nonodontogenic Cysts	0.84
BRAF	Nonodontogenic Cysts	0.84
BRAF	Neoplasms, Fibrous Tissue	0.84
KDR	Nonodontogenic Cysts	0.84
RYK	Carcinoma, Non-Small-Cell Lung	0.84
BRAF	Palatal Neoplasms	0.835
BRAF	Neoplasms, Complex and Mixed	0.835
TYRO3	Carcinoma, Non-Small-Cell Lung	0.83
MST1R	Carcinoma, Non-Small-Cell Lung	0.83
BRAF	Neoplasms, Muscle Tissue	0.83
FGFR2	Neoplasm Metastasis	0.83
ERBB3	Neoplasms, Second Primary	0.8261629892573262
ROR2	Leukemia	0.8250891410048622
ERBB3	Carcinoma, Squamous Cell	0.8250284495021337
BRAF	Adenoma, Islet Cell	0.825
CAMK2B	Carcinoma, Non-Small-Cell Lung	0.825
KIT	Adenoma, Sweat Gland	0.825
PDGFRA	Mesenteric Cyst	0.825
JAK2	Carcinoma, Hepatocellular	0.825
CSF1R	Giant Cell Tumor of Tendon Sheath	0.823805566016787
PDGFRA	Colorectal Neoplasms	0.820176282051282
ERBB3	Adenocarcinoma of Lung	0.82
ERBB3	Stomach Neoplasms	0.82
ERBB3	Leukemia, Myeloid, Acute	0.82
TEC	Carcinoma, Non-Small-Cell Lung	0.8170000000000001
EPHB2	Carcinoma, Non-Small-Cell Lung	0.8153333333333334
FGFR2	Adenocarcinoma of Lung	0.8153213997642241
SRC	Lung Neoplasms	0.8150245012250613
BRAF	Adenoma, Sweat Gland	0.815
EPHB1	Carcinoma, Non-Small-Cell Lung	0.815
PIK3CA	Sarcoma 37	0.815
INSR	Carcinoma, Hepatocellular	0.815
TGFBR2	Carcinoma, Non-Small-Cell Lung	0.815
IGF1R	Leukemia	0.815
CASK	Carcinoma, Non-Small-Cell Lung	0.815
FGFR1	Precursor Cell Lymphoblastic Leukemia-Lymphoma	0.815
SIK1	Carcinoma, Non-Small-Cell Lung	0.8100235577061423
BMPR1B	Lung Neoplasms	0.8100111507582516
PKDCC	Lymphoma	0.81
CSNK1A1	Carcinoma, Non-Small-Cell Lung	0.81
PTK2	Leukemia	0.81
PDGFRB	Colonic Neoplasms	0.81
NTRK1	Precursor Cell Lymphoblastic Leukemia-Lymphoma	0.81
PDGFRA	Adenoma, Sweat Gland	0.81
TRPM6	Carcinoma, Non-Small-Cell Lung	0.81
BCR	Carcinoma, Hepatocellular	0.81
MST1R	Lung Neoplasms	0.8060791349248672
INSR	Carcinoma	0.8051212052388523
FGFR3	Leukemia	0.8050891410048622
FLT3	Adenoma, Sweat Gland	0.805
TIE1	Carcinoma, Non-Small-Cell Lung	0.805
MTOR	Mesenteric Cyst	0.805
MTOR	Neoplasms, Fibrous Tissue	0.805
EPHB2	Carcinoma, Hepatocellular	0.805
PDGFRA	Nonodontogenic Cysts	0.805
EPHA2	Leukemia	0.8016666666666665
PTK7	Lung Neoplasms	0.800357296403749
STK38	Lung Neoplasms	0.8001
TGFBR1	Carcinoma, Non-Small-Cell Lung	0.8
BMPR1B	Leukemia	0.8
BMPR1B	Precursor Cell Lymphoblastic Leukemia-Lymphoma	0.8
PIK3CA	Anti-N-Methyl-D-Aspartate Receptor Encephalitis	0.8
MOK	Neoplasm Metastasis	0.8
DSTYK	Lymphoma	0.8
OBSCN	Carcinoma, Non-Small-Cell Lung	0.8
ZAP70	Lung Neoplasms	0.8
MAP3K4	Lung Neoplasms	0.7950484050435204
BRAF	Anal Gland Neoplasms	0.795
ACVR2B	Carcinoma, Non-Small-Cell Lung	0.795
ACVR1C	Carcinoma, Non-Small-Cell Lung	0.795
EPHA4	Leukemia	0.795
MATK	Carcinoma, Non-Small-Cell Lung	0.795
IGF1R	Stomach Neoplasms	0.795
PDIK1L	Carcinoma, Non-Small-Cell Lung	0.795
FGFR1	Leukemia, Myelogenous, Chronic, BCR-ABL Positive	0.795
PTK7	Carcinoma, Non-Small-Cell Lung	0.7925326909841707
SRMS	Lymphoma	0.7903448275862069
ROR2	Lung Neoplasms	0.7902681982305475
MARK4	Carcinoma, Non-Small-Cell Lung	0.7900555555555556
AKT2	Carcinoma, Non-Small-Cell Lung	0.7900239675516224
RPS6KA6	Carcinoma, Non-Small-Cell Lung	0.7900124069478908
MAP3K10	Carcinoma, Non-Small-Cell Lung	0.79
DCLK2	Neoplasm Metastasis	0.79
EPHB2	Leukemia	0.79
MAP2K7	Carcinoma, Hepatocellular	0.7851369863013699
TGFBR2	Lung Neoplasms	0.7850495049504951
GRK7	Carcinoma, Non-Small-Cell Lung	0.7850111507582516
MTOR	Spinal Neoplasms	0.785
EPHB3	Carcinoma, Non-Small-Cell Lung	0.785
PDGFRB	Adenoma, Sweat Gland	0.785
IGF1R	Lymphoma, T-Cell	0.785
CDK10	Carcinoma, Non-Small-Cell Lung	0.785
JAK2	Thyroid Neoplasms	0.782
PAN3	Lymphoma	0.7803448275862069
ATP23	Lymphoma	0.7803448275862069
YES1	Leukemia	0.78
FAM20C	Carcinoma, Non-Small-Cell Lung	0.78
ALK	Adenoma, Sweat Gland	0.78
MTOR	Cecal Neoplasms	0.78
BTK	Adenoma, Sweat Gland	0.78
PIK3CA	Cecal Neoplasms	0.78
AXL	Leukemia, Myelogenous, Chronic, BCR-ABL Positive	0.78
PRKCQ	Carcinoma, Non-Small-Cell Lung	0.777
PRKCI	Carcinoma, Non-Small-Cell Lung	0.7758387257991468
PDGFRA	Lymphoma, T-Cell	0.7751101321585904
HASPIN	Lung Neoplasms	0.7750370370370371
EPHB4	Lung Neoplasms	0.7750370370370371
PKDCC	Neoplasm Metastasis	0.775
ACVRL1	Carcinoma, Non-Small-Cell Lung	0.775
PDGFRA	Adenoma, Islet Cell	0.775
ABL1	Carcinoma, Krebs 2	0.775
BCR	Lymphoma	0.775
PDGFRA	Lymphoma, B-Cell	0.7701162790697674
NUAK1	Carcinoma, Non-Small-Cell Lung	0.7700124069478907
FLT3	Dentigerous Cyst	0.77
FLT3	Neoplasms, Muscle Tissue	0.77
FLT3	Spinal Neoplasms	0.77
BRAF	Neoplasms, Adipose Tissue	0.77
PKN2	Carcinoma, Non-Small-Cell Lung	0.77
MTOR	Neoplasms, Muscle Tissue	0.77
STK32B	Neoplasm Metastasis	0.77
ROS1	Adenoma, Sweat Gland	0.77
IGF1R	Lymphoma, B-Cell	0.77
SRMS	Carcinoma, Non-Small-Cell Lung	0.77
FGFR1	Leukemia, Lymphocytic, Chronic, B-Cell	0.77
FGFR1	Carcinoma, Squamous Cell	0.7652337585322168
CDK11B	Carcinoma, Non-Small-Cell Lung	0.7652098804950919
ERBB3	Esophageal Neoplasms	0.7651572327044025
CDK11B	Lung Neoplasms	0.7650684931506849
ACVRL1	Lung Neoplasms	0.7650462962962963
SRPK1	Carcinoma, Non-Small-Cell Lung	0.7650432138284251
SBK1	Neoplasm Metastasis	0.765
KIT	Esophageal Neoplasms	0.765
EPHB2	Adenocarcinoma	0.765
PIK3CA	Carcinoma, Brown-Pearce	0.765
TGFBR2	Carcinoma, Hepatocellular	0.765
IGF1R	Leukemia, Myelogenous, Chronic, BCR-ABL Positive	0.765
CAMK1G	Lymphoma	0.765
ABL1	Nevus of Ota	0.765
FGFR3	Adenocarcinoma of Lung	0.7633590828643716
BRAF	Neoplasms, Neuroepithelial	0.7605140115627177
SYK	Lung Neoplasms	0.7605072463768116
PDGFRA	Carcinoma, Small Cell	0.7604233709659186
CDC42BPG	Lymphoma	0.760344827586207
YES1	Lung Neoplasms	0.7601947364804508
ACVR2B	Leukemia	0.7600891410048622
TIE1	Leukemia	0.7600370370370371
EGFR	Mixed Tumor, Malignant	0.76
BRAF	Submandibular Gland Neoplasms	0.76
ERBB3	Liver Neoplasms	0.76
KDR	Adenoma, Sweat Gland	0.76
STYK1	Carcinoma, Non-Small-Cell Lung	0.76
JAK1	Carcinoma, Hepatocellular	0.76
PIK3CA	Dentigerous Cyst	0.76
PIK3CA	Facial Neoplasms	0.76
INSR	Stomach Neoplasms	0.76
MAP3K9	Carcinoma, Non-Small-Cell Lung	0.76
CCL8	Carcinoma, Non-Small-Cell Lung	0.76
FGFR1	Lymphoma, B-Cell	0.76
ERBB3	Sarcoma	0.758421679197995
TEC	Lung Neoplasms	0.756932859665667
PIM2	Carcinoma, Non-Small-Cell Lung	0.7567857142857142
PRKG2	Lung Neoplasms	0.7564285714285713
FGFR3	Precursor Cell Lymphoblastic Leukemia-Lymphoma	0.7550864779874215
NTRK1	Carcinoma	0.7550580746075917
FGFR1	Liver Neoplasms	0.7550432138284251
ACVR1B	Leukemia	0.755
MTOR	Dentigerous Cyst	0.755
AMHR2	Neoplasm Metastasis	0.755
PDGFRB	Carcinoma, Bronchogenic	0.755
CSNK1G1	Neoplasm Metastasis	0.755
CDK15	Neoplasm Metastasis	0.755
PDGFRA	Esophageal Neoplasms	0.755
ROR2	Precursor Cell Lymphoblastic Leukemia-Lymphoma	0.755
FGFR1	Leukemia, Lymphoid	0.755
FGFR1	Lymphoma, T-Cell	0.7510416666666666
ABL1	Lymphoma, Primary Cutaneous Anaplastic Large Cell	0.7502325581395348
IGF1R	Carcinoma, Squamous Cell	0.7501101321585903
PTK2B	Carcinoma, Hepatocellular	0.7500431034482758
ERBB3	Thyroid Neoplasms	0.75
ERBB3	Lymphoma, B-Cell	0.75
BTK	Neoplasms, Fibrous Tissue	0.75
PIK3CA	Adenoma, Islet Cell	0.75
EPHB4	Leukemia	0.75
CCNK	Carcinoma, Non-Small-Cell Lung	0.75
IGF1R	Leukemia, Myeloid	0.75
NEK1	Carcinoma, Non-Small-Cell Lung	0.75
CDK12	Carcinoma, Non-Small-Cell Lung	0.7466666666666666
MATK	Lung Neoplasms	0.7464285714285714
BCR	Carcinoma	0.7454172951231776
TSSK6	Lymphoma	0.745344827586207
PIK3CB	Carcinoma, Non-Small-Cell Lung	0.7452988734693307
TRIM24	Carcinoma, Non-Small-Cell Lung	0.7452098804950918
PIM2	Lung Neoplasms	0.7451326909841707
FYN	Leukemia	0.7450877192982456
DDR2	Carcinoma, Non-Small-Cell Lung	0.7450789473684211
BCR	Adenocarcinoma	0.7450746268656716
PTK7	Precursor Cell Lymphoblastic Leukemia-Lymphoma	0.7450030450669913
ERBB3	Laryngeal Neoplasms	0.745
FASTKD1	Lymphoma	0.745
ALK	Neoplasms, Fibrous Tissue	0.745
AKT1	Lung Neoplasms	0.745
PIK3CA	Lymphocele	0.745
DYRK4	Lung Neoplasms	0.745
DYRK4	Neoplasm Metastasis	0.745
PDGFRA	Breast Neoplasms	0.745
FGFR1	Hematologic Neoplasms	0.745
BRAF	Germinoma	0.7405844989027698
LIMK2	Lung Neoplasms	0.7403271438878583
CCL5	Leukemia	0.7400864779874214
PIK3CD	Carcinoma, Non-Small-Cell Lung	0.740048514379417
CAMK2A	Lung Neoplasms	0.7400128810648348
DYRK1B	Carcinoma, Non-Small-Cell Lung	0.7400111507582515
BRAF	Hydatidiform Mole, Invasive	0.74
BMPR1B	Carcinoma, Non-Small-Cell Lung	0.74
STK32B	Lymphoma	0.74
FLT4	Colorectal Neoplasms	0.74
NLK	Leukemia	0.74
RET	Adenoma, Sweat Gland	0.74
PIK3CG	Carcinoma, Non-Small-Cell Lung	0.74
MAK	Carcinoma, Non-Small-Cell Lung	0.74
IGF1R	Precursor Cell Lymphoblastic Leukemia-Lymphoma	0.74
ABL1	Anal Gland Neoplasms	0.74
ABL1	Meigs Syndrome	0.74
ABL1	Submandibular Gland Neoplasms	0.74
STK4	Carcinoma, Non-Small-Cell Lung	0.74
ACVR2A	Carcinoma, Non-Small-Cell Lung	0.74
MAP3K13	Carcinoma, Non-Small-Cell Lung	0.74
PTK2B	Lung Neoplasms	0.7371405255425654
IGF1R	Hodgkin Disease	0.7352943485086343
CDK19	Carcinoma, Non-Small-Cell Lung	0.7352783736457766
GRK4	Lung Neoplasms	0.7352681982305476
PTK2	Lung Neoplasms	0.735193992750485
EPHA7	Lung Neoplasms	0.735126845637584
BRAF	Leukemia, Experimental	0.735
KDR	Spinal Neoplasms	0.735
DDR2	Lung Neoplasms	0.735
SYK	Leukemia, Myelogenous, Chronic, BCR-ABL Positive	0.735
PRKACB	Carcinoma, Non-Small-Cell Lung	0.735
IRAK2	Carcinoma, Non-Small-Cell Lung	0.735
AKT1	Carcinoma, Hepatocellular	0.735
PIK3CA	Adenoma, Sweat Gland	0.735
PIK3CA	Nonodontogenic Cysts	0.735
PTK2	Leukemia, Myeloid	0.735
PDGFRB	Mixed Tumor, Malignant	0.735
JAK2	Neoplasm Metastasis	0.735
MAPK6	Carcinoma, Non-Small-Cell Lung	0.735
KSR1	Carcinoma, Non-Small-Cell Lung	0.7320111507582516
CILK1	Lung Neoplasms	0.7314554170661554
CASK	Lung Neoplasms	0.7314554170661554
CLK1	Lung Neoplasms	0.731439722186823
IGF1R	Breast Neoplasms	0.7308603697111888
BMPR2	Lung Neoplasms	0.7308591484135896
BRAF	Carcinoma, Squamous Cell	0.7307171935768635
PDGFRA	Neoplasms, Second Primary	0.730702597912015
SRC	Colorectal Neoplasms	0.7307025862068965
PHKG1	Lymphoma	0.730344827586207
JAK2	Stomach Neoplasms	0.7302941176470589
STK11	Carcinoma, Non-Small-Cell Lung	0.730194979117417
SIK1	Lung Neoplasms	0.7300465413996833
FRK	Neoplasm Metastasis	0.7300144927536232
ERBB3	Lymphoma, T-Cell	0.73
MTOR	Carcinoma, Brown-Pearce	0.73
ACVR1	Carcinoma, Non-Small-Cell Lung	0.73
CDC42BPA	Carcinoma, Non-Small-Cell Lung	0.73
INSR	Leukemia	0.73
PDGFRA	Spinal Neoplasms	0.73
ABL1	Lymphatic Vessel Tumors	0.73
ABL1	Nevi and Melanomas	0.73
NEK6	Carcinoma, Non-Small-Cell Lung	0.73
JAK2	Adenoma, Sweat Gland	0.73
AMHR2	Lung Neoplasms	0.7264285714285714
FGFR3	Carcinoma, Squamous Cell	0.7256104155220542
PIK3CA	ACTH Syndrome, Ectopic	0.7250927835051547
MERTK	Leukemia	0.7250891410048622
MAP3K12	Carcinoma, Non-Small-Cell Lung	0.7250667063138071
DAPK2	Carcinoma, Non-Small-Cell Lung	0.7250111507582515
BCR	Stomach Neoplasms	0.7250097847358121
BCR	Thyroid Neoplasms	0.7250047915668424
BMPR2	Carcinoma, Non-Small-Cell Lung	0.725
BRAF	Lymphatic Vessel Tumors	0.725
TIE1	Leukemia, Myeloid	0.725
TIE1	Lung Neoplasms	0.725
STK32C	Neoplasm Metastasis	0.725
MTOR	Adenoma, Sweat Gland	0.725
FRK	Carcinoma, Non-Small-Cell Lung	0.725
EPHB2	Leukemia, Myeloid	0.725
EPHA4	Precursor Cell Lymphoblastic Leukemia-Lymphoma	0.725
JAK1	Adenoma, Sweat Gland	0.725
EPHB4	Precursor Cell Lymphoblastic Leukemia-Lymphoma	0.725
ABL1	Adenoma, Sweat Gland	0.725
HIPK3	Carcinoma, Non-Small-Cell Lung	0.725
PKN1	Carcinoma, Non-Small-Cell Lung	0.725
INSR	Colorectal Neoplasms	0.7242997635276116
NPR1	Carcinoma, Non-Small-Cell Lung	0.7216666666666666
TAF1	Lung Neoplasms	0.7214285714285714
FGFR1	Adenocarcinoma	0.7211527009222661
MAP2K7	Glioblastoma	0.7207871794871795
PRKACG	Lymphoma	0.720344827586207
NTRK3	Carcinoma	0.720268595481671
PIM2	Leukemia	0.7202411435615411
ACVR2A	Lung Neoplasms	0.7200872713817529
BCR	Breast Neoplasms	0.7200537634408601
TGFBR1	Carcinoma, Hepatocellular	0.72
FLT3	Esophageal Squamous Cell Carcinoma	0.72
ERBB3	Testicular Neoplasms	0.72
CSNK1E	Carcinoma, Non-Small-Cell Lung	0.72
TIE1	Precursor Cell Lymphoblastic Leukemia-Lymphoma	0.72
KIT	Dentigerous Cyst	0.72
KALRN	Carcinoma, Non-Small-Cell Lung	0.72
EPHA4	Carcinoma, Non-Small-Cell Lung	0.72
RIPK4	Carcinoma, Non-Small-Cell Lung	0.72
PIK3CA	Neoplasms, Complex and Mixed	0.72
PIK3CA	Neoplasms, Fibrous Tissue	0.72
TNK2	Leukemia	0.72
MAP2K7	Adenoma, Sweat Gland	0.72
SRMS	Lung Neoplasms	0.72
ABL1	ACTH Syndrome, Ectopic	0.72
JAK2	Adenoma, Islet Cell	0.72
JAK2	Neoplasms, Fibrous Tissue	0.72
CAMKV	Lymphoma	0.72
FGFR1	Leukemia, Myeloid, Acute	0.72
OBSCN	Lung Neoplasms	0.7164285714285714
FGFR1	Neoplasms, Second Primary	0.7155050604608306
AKT2	Carcinoma, Hepatocellular	0.7154545454545455
DCLK2	Lymphoma	0.715344827586207
STK40	Lymphoma	0.715344827586207
PTK6	Lung Neoplasms	0.7152023022798776
IGF1R	Liver Neoplasms	0.7151594928981925
IGF1R	Esophageal Neoplasms	0.7151572327044025
FGFR2	Leukemia, Myeloid	0.7151228070175438
PIK3CA	Nevi and Melanomas	0.7150671140939597
PIM1	Carcinoma, Non-Small-Cell Lung	0.7150245468277946
TYRO3	Leukemia	0.715
SRPK2	Carcinoma, Non-Small-Cell Lung	0.715
PKDCC	Carcinoma, Non-Small-Cell Lung	0.715
ALK	Nonodontogenic Cysts	0.715
MTOR	Neoplasms, Complex and Mixed	0.715
EPHA1	Precursor Cell Lymphoblastic Leukemia-Lymphoma	0.715
FYN	Leukemia, Myeloid	0.715
MAP2K7	Glioma	0.715
SRPK3	Neoplasm Metastasis	0.715
PDGFRA	Dentigerous Cyst	0.715
ABL1	Spinal Neoplasms	0.715
SRC	Carcinoma	0.7149099251419778
CDK10	Lung Neoplasms	0.71146829813099
TSSK3	Lymphoma	0.710344827586207
FLT1	Esophageal Neoplasms	0.7103125
ABL1	Otorhinolaryngologic Neoplasms	0.7102325581395348
CDK12	Lung Neoplasms	0.7101326909841706
SGK3	Lung Neoplasms	0.710126845637584
KDR	Mixed Tumor, Malignant	0.7100457326475665
DCAF1	Carcinoma, Non-Small-Cell Lung	0.7100111507582515
FLT3	Neoplasms, Complex and Mixed	0.71
CDK16	Carcinoma, Non-Small-Cell Lung	0.71
ERBB3	Leukemia, Promyelocytic, Acute	0.71
KIT	Neoplasms, Glandular and Epithelial	0.71
ALK	Mesenteric Cyst	0.71
PIK3CA	Spinal Neoplasms	0.71
DYRK1B	Lung Neoplasms	0.71
NTRK1	Adenoma, Sweat Gland	0.71
ATP23	Lung Neoplasms	0.71
CSF1R	Adenocarcinoma of Lung	0.71
FGFR2	Adenoma, Sweat Gland	0.71
ABL1	Nonodontogenic Cysts	0.71
ABL1	Neoplasms, Bone Tissue	0.71
JAK2	Dentigerous Cyst	0.71
WNK2	Carcinoma, Non-Small-Cell Lung	0.7070000000000001
MAP3K2	Lung Neoplasms	0.7067023809523809
FGFR1	Carcinoma, Neuroendocrine	0.7059698202263911
PIM1	Lung Neoplasms	0.7058912525124573
PAK1	Carcinoma, Non-Small-Cell Lung	0.7057349468713104
FGFR2	Carcinoma, Squamous Cell	0.7053357819455479
EPHB2	Neoplasm Metastasis	0.7052152383527078
ACVR1	Lung Neoplasms	0.7050555555555555
PTK2	Carcinoma, Hepatocellular	0.7050374732334046
NEK6	Lung Neoplasms	0.705037037037037
CDKL1	Carcinoma, Non-Small-Cell Lung	0.7050111507582515
NUAK2	Carcinoma, Non-Small-Cell Lung	0.705
ADCK1	Neoplasm Metastasis	0.705
FASTKD1	Neoplasm Metastasis	0.705
FGFR3	Adenoma, Sweat Gland	0.705
TTN	Lung Neoplasms	0.705
PRKX	Carcinoma, Non-Small-Cell Lung	0.705
BMPR1B	Leukemia, Myelogenous, Chronic, BCR-ABL Positive	0.705
CILK1	Neoplasm Metastasis	0.705
PDGFRB	Spinal Neoplasms	0.705
NEK5	Neoplasm Metastasis	0.705
SIK2	Carcinoma, Non-Small-Cell Lung	0.705
ABL1	Hydatidiform Mole, Invasive	0.705
ABL1	Leukemia, Experimental	0.705
ABL1	Trophoblastic Tumor, Placental Site	0.705
RPS6KA4	Carcinoma, Non-Small-Cell Lung	0.705
STK38	Carcinoma, Non-Small-Cell Lung	0.705
DYRK2	Carcinoma, Non-Small-Cell Lung	0.7019742288705285
FLT1	Colorectal Neoplasms	0.7002400491595308
BRD4	Carcinoma, Non-Small-Cell Lung	0.700179825850283
EPHB1	Lung Neoplasms	0.7001000000000001
MAP4K4	Leukemia	0.7000891410048622
NTRK2	Carcinoma	0.7000617012974344
GRK4	Leukemia	0.7000287356321838
PEAK1	Carcinoma, Non-Small-Cell Lung	0.7000111507582516
FLT3	Cecal Neoplasms	0.7
ULK2	Carcinoma, Non-Small-Cell Lung	0.7
ALK	Adenoma, Islet Cell	0.7
TEK	Adenoma, Sweat Gland	0.7
SRC	Carcinoma, Hepatocellular	0.7
BTK	Carcinoma, Hepatocellular	0.7
PDK3	Carcinoma, Non-Small-Cell Lung	0.7
MYO3A	Neoplasm Metastasis	0.7
NTRK2	Precursor Cell Lymphoblastic Leukemia-Lymphoma	0.7
MAP2K7	Adenoma, Islet Cell	0.7
MET	Lymphoma, T-Cell	0.7
PHKG2	Neoplasm Metastasis	0.7
PRKCA	Carcinoma, Hepatocellular	0.7
CSF1R	Esophageal Neoplasms	0.7
CAMKV	Lung Neoplasms	0.7
GRK2	Carcinoma, Non-Small-Cell Lung	0.6986666666666668
ABL1	Genital Neoplasms, Female	0.6952325581395349
NTRK1	Adenocarcinoma of Lung	0.6952076776364351
KSR1	Lung Neoplasms	0.6951782572258804
EPHB4	Leukemia, Myeloid	0.6951632611786752
PIK3CA	Trophoblastic Tumor, Placental Site	0.6951598975991143
AKT3	Carcinoma, Non-Small-Cell Lung	0.6951221611968461
CDK8	Carcinoma, Non-Small-Cell Lung	0.695043213828425
PTK2	Lymphoma	0.6950357142857143
NUAK1	Lung Neoplasms	0.6950128810648347
LIMK2	Carcinoma, Non-Small-Cell Lung	0.6950111507582516
PDK1	Carcinoma, Non-Small-Cell Lung	0.695
PKDCC	Lung Neoplasms	0.695
AKT1	Adenoma, Sweat Gland	0.695
PIK3CA	Mesenteric Cyst	0.695
PIK3CA	Neoplasms, Muscle Tissue	0.695
TESK2	Neoplasm Metastasis	0.695
MAP2K7	Carcinoma, Non-Small-Cell Lung	0.695
MAP2K7	Neoplasms, Fibrous Tissue	0.695
TGFBR2	Leukemia	0.695
AXL	Carcinoma, Hepatocellular	0.695
AXL	Precursor Cell Lymphoblastic Leukemia-Lymphoma	0.695
ABL1	Sarcoma 37	0.695
ABL1	Neoplasms, Adipose Tissue	0.695
TNIK	Carcinoma, Non-Small-Cell Lung	0.695
FGFR1	Adenocarcinoma of Lung	0.695
ERBB4	Liver Neoplasms	0.6917894736842105
PAK6	Carcinoma, Non-Small-Cell Lung	0.6916790736145575
BCR	Neuroendocrine Tumors	0.6905203697363916
IGF1R	Testicular Neoplasms	0.6904350265197877
MYLK3	Lung Neoplasms	0.6903444840915849
FGFR3	Lymphoma, T-Cell	0.6902394601318774
BCR	Leukemia	0.6902238903290778
PTK2B	Carcinoma, Non-Small-Cell Lung	0.6902144202455162
MKNK2	Carcinoma, Non-Small-Cell Lung	0.6901612903225807
PDGFRA	Carcinoma, Bronchogenic	0.6901553421998236
EPHA2	Carcinoma, Hepatocellular	0.6901478322883547
ACVR1B	Lung Neoplasms	0.690136612021858
ERBB3	Esophageal Squamous Cell Carcinoma	0.6901236263736262
PRKCB	Carcinoma, Non-Small-Cell Lung	0.6901029149200434
GRK7	Lung Neoplasms	0.6900370370370371
TYRO3	Lung Neoplasms	0.690011911852293
KDR	Neoplasms, Muscle Tissue	0.69
EPHA2	Leukemia, Myeloid	0.69
DCLK2	Carcinoma, Non-Small-Cell Lung	0.69
LCK	Leukemia, Myeloid, Acute	0.69
SYK	Carcinoma, Hepatocellular	0.69
CCL3	Carcinoma, Non-Small-Cell Lung	0.69
MERTK	Precursor Cell Lymphoblastic Leukemia-Lymphoma	0.69
NEK5	Lymphoma	0.69
MET	Lymphoma, B-Cell	0.69
MAPKAPK5	Carcinoma, Non-Small-Cell Lung	0.69
NEK1	Lung Neoplasms	0.69
PKMYT1	Carcinoma, Non-Small-Cell Lung	0.69
MAST3	Lymphoma	0.69
JAK2	Neoplasms, Muscle Tissue	0.69
JAK2	Nonodontogenic Cysts	0.69
BCR	Digestive System Neoplasms	0.69
BCR	Neoplasms, Fibrous Tissue	0.69
PTK7	Leukemia, Myeloid	0.69
MAPK4	Carcinoma, Non-Small-Cell Lung	0.69
CAMKV	Carcinoma, Non-Small-Cell Lung	0.69
FGFR1	Adenoma, Sweat Gland	0.69
SRC	Lymphoma	0.6891666666666667
CDK14	Carcinoma, Non-Small-Cell Lung	0.6866666666666665
EPHA5	Lung Neoplasms	0.6864554170661553
AXL	Leukemia, Lymphoid	0.6858534402165034
PDGFRA	Neoplasms	0.6855952380952381
FGFR3	Lymphoma, B-Cell	0.6852379782660936
NTRK1	Carcinoma, Squamous Cell	0.6852121498912854
CDK2	Lung Neoplasms	0.685142857142857
RPS6KB1	Carcinoma, Non-Small-Cell Lung	0.6851195219123505
ITK	Carcinoma, Non-Small-Cell Lung	0.6850685943271954
PTK6	Carcinoma, Non-Small-Cell Lung	0.6850326909841706
VRK2	Carcinoma, Non-Small-Cell Lung	0.6850124069478909
LTK	Neoplasm Metastasis	0.6850115919629057
MAP3K2	Carcinoma, Non-Small-Cell Lung	0.6850111507582516
BRAF	Histiocytoma	0.685
ERBB3	Burkitt Lymphoma	0.685
KIT	Otorhinolaryngologic Neoplasms	0.685
STK32B	Carcinoma, Non-Small-Cell Lung	0.685
STK35	Neoplasm Metastasis	0.685
ACVRL1	Carcinoma, Hepatocellular	0.685
JAK3	Adenoma, Sweat Gland	0.685
IGF1R	Leukemia, Lymphoid	0.685
TRPM6	Lung Neoplasms	0.685
ABL1	Lymphocele	0.685
ABL1	Neoplasms, Complex and Mixed	0.685
ABL1	Anti-N-Methyl-D-Aspartate Receptor Encephalitis	0.685
PDK2	Lung Neoplasms	0.685
JAK2	Spinal Neoplasms	0.685
BCR	Carcinoma, Squamous Cell	0.685
BCR	Adenoma, Sweat Gland	0.685
PRKCH	Lung Neoplasms	0.6838568981377278
BCR	Lymphoma, Non-Hodgkin	0.6821
GRK2	Lung Neoplasms	0.6810121583244618
ITK	Lung Neoplasms	0.6802820345749248
PTK6	Leukemia	0.6802496348320227
ALPK1	Carcinoma, Non-Small-Cell Lung	0.6801612903225807
EPHA8	Leukemia	0.6801323548332874
BCR	Neoplasm Metastasis	0.6801236263736263
TEC	Leukemia	0.6800891410048622
CCL8	Neoplasm Metastasis	0.6800777202072539
EGFR	Adenoma, Sweat Gland	0.68
EGFR	Neoplasms	0.68
HIPK1	Carcinoma, Non-Small-Cell Lung	0.68
KIT	Periodontal Cyst	0.68
SRC	Adenoma, Sweat Gland	0.68
PIK3CA	Neuroectodermal Tumors, Primitive, Peripheral	0.68
TNK2	Precursor Cell Lymphoblastic Leukemia-Lymphoma	0.68
NTRK1	Leukemia, Myeloid	0.68
MAPKAPK3	Carcinoma, Non-Small-Cell Lung	0.68
IGF1R	Leukemia, Myeloid, Acute	0.68
PTK7	Leukemia, Myelogenous, Chronic, BCR-ABL Positive	0.68
ZAP70	Lymphoma	0.68
FGFR1	Leukemia, Promyelocytic, Acute	0.68
PIK3CD	Adenoma, Sweat Gland	0.68
RPS6KB1	Carcinoma, Hepatocellular	0.6791228070175438
NPR1	Neoplasm Metastasis	0.6759999999999999
PRKCA	Lung Neoplasms	0.6755894736842106
MAP2K7	Melanoma	0.6755138757854483
NPR1	Lung Neoplasms	0.675272544283414
BMPR1A	Lung Neoplasms	0.675203318335665
AURKA	Carcinoma, Hepatocellular	0.6751851851851852
MARK3	Carcinoma, Non-Small-Cell Lung	0.6751612903225807
PKN1	Lung Neoplasms	0.6751585614637813
EPHB3	Lung Neoplasms	0.6751576994434138
PDPK1	Lung Neoplasms	0.6751051547522866
ROR2	Leukemia, Myeloid	0.6750891410048623
PTK2	Colorectal Neoplasms	0.6750775862068966
IRAK2	Lung Neoplasms	0.6750484050435204
FER	Neoplasm Metastasis	0.6750352609308885
EPHA1	Lung Neoplasms	0.6750326909841706
FLT3	Carcinoma, Brown-Pearce	0.675
MST1R	Leukemia	0.675
CSNK1D	Carcinoma, Non-Small-Cell Lung	0.675
PRKACA	Carcinoma, Non-Small-Cell Lung	0.675
TIE1	Leukemia, Myelogenous, Chronic, BCR-ABL Positive	0.675
KIT	Cecal Neoplasms	0.675
CLK2	Neoplasm Metastasis	0.675
NEK8	Carcinoma, Non-Small-Cell Lung	0.675
BMPR1B	Lymphoma	0.675
TRIM24	Neoplasm Metastasis	0.675
PIK3CA	Palatal Neoplasms	0.675
BMPR1A	Carcinoma, Non-Small-Cell Lung	0.675
ERBB2	Adenoma, Sweat Gland	0.675
INSR	Carcinoma, Squamous Cell	0.675
INSR	Lymphoma, B-Cell	0.675
FGFR2	Precursor Cell Lymphoblastic Leukemia-Lymphoma	0.675
RPS6KB1	Adenoma, Sweat Gland	0.675
PDGFRA	Testicular Neoplasms	0.675
LMTK2	Carcinoma, Non-Small-Cell Lung	0.675
JAK2	Mesenteric Cyst	0.675
TNNI3K	Neoplasm Metastasis	0.675
CIT	Neoplasm Metastasis	0.675
CAMKV	Neoplasm Metastasis	0.675
EIF2AK1	Lung Neoplasms	0.6719361029635302
MUSK	Carcinoma, Non-Small-Cell Lung	0.6719021739130434
PRKCB	Lung Neoplasms	0.6717402230727094
AKT3	Lung Neoplasms	0.6706610970745344
PRKCB	Lymphoma	0.6704834600225087
EPHA1	Leukemia	0.6702152383527078
MAPK13	Lung Neoplasms	0.6701688502016653
PRKCZ	Carcinoma, Non-Small-Cell Lung	0.670078947368421
TTK	Carcinoma, Non-Small-Cell Lung	0.67006387498545
CDK14	Lung Neoplasms	0.6700499181018718
EPHA5	Neoplasm Metastasis	0.6700144927536232
PAK5	Carcinoma, Non-Small-Cell Lung	0.6700124069478909
CDK16	Neoplasm Metastasis	0.67
KIT	Leukemia, Experimental	0.67
KIT	Neoplasms, Basal Cell	0.67
CDKL1	Lung Neoplasms	0.67
NTRK3	Precursor Cell Lymphoblastic Leukemia-Lymphoma	0.67
MTOR	Palatal Neoplasms	0.67
ACVR2B	Precursor Cell Lymphoblastic Leukemia-Lymphoma	0.67
INSRR	Carcinoma, Non-Small-Cell Lung	0.67
TAF1	Neoplasm Metastasis	0.67
MARK3	Neoplasm Metastasis	0.67
MET	Adenoma, Sweat Gland	0.67
IGF1R	Adenoma, Sweat Gland	0.67
AXL	Leukemia, Myeloid	0.67
SRPK3	Lung Neoplasms	0.67
PDGFRA	Carcinogenesis	0.67
FGFR1	Neoplasms, Fibrous Tissue	0.67
ERBB2	Mesothelioma	0.668367816091954
PIM3	Carcinoma, Non-Small-Cell Lung	0.6671943785578748
ROR2	Carcinoma, Non-Small-Cell Lung	0.6670618795422558
FGFR2	Adenocarcinoma	0.6665369695627987
AKT2	Lung Neoplasms	0.6664525817985285
TGFBR1	Carcinoma	0.6660568510881011
ILK	Lung Neoplasms	0.6659756920818124
KDR	Colonic Neoplasms	0.6657425213675213
MET	Laryngeal Neoplasms	0.6655555555555556
MAPK13	Leukemia	0.6651604938271605
CDK20	Carcinoma, Non-Small-Cell Lung	0.665078947368421
IKBKE	Leukemia	0.6650716633305589
JAK2	Sarcoma 37	0.6650653594771242
KIT	Mouth Neoplasms	0.665041881443299
NLK	Lung Neoplasms	0.6650326909841706
TXK	Carcinoma, Hepatocellular	0.665026845637584
ACVRL1	Carcinoma	0.665023166023166
CAMK1G	Lung Neoplasms	0.6650030450669914
MST1R	Precursor Cell Lymphoblastic Leukemia-Lymphoma	0.665
BRAF	Carcinoma, Krebs 2	0.665
GRK3	Leukemia	0.665
KIT	Cell Transformation, Viral	0.665
CLK2	Lung Neoplasms	0.665
CDK13	Carcinoma, Non-Small-Cell Lung	0.665
ANKK1	Lung Neoplasms	0.665
ACVR1	Leukemia	0.665
AKT1	Adenoma, Islet Cell	0.665
AKT1	Neoplasms, Fibrous Tissue	0.665
DYRK4	Lymphoma	0.665
TNK2	Carcinoma, Non-Small-Cell Lung	0.665
LRRK1	Carcinoma, Non-Small-Cell Lung	0.665
GSK3B	Adenoma, Sweat Gland	0.665
CSNK1G1	Lymphoma	0.665
PRKG2	Neoplasm Metastasis	0.665
ALPK3	Carcinoma, Non-Small-Cell Lung	0.665
CDK11B	Neoplasm Metastasis	0.665
NEK7	Carcinoma, Non-Small-Cell Lung	0.665
JAK2	Palatal Neoplasms	0.665
CDC42BPG	Lung Neoplasms	0.665
ERBB2	Lymphoma, B-Cell	0.6619090909090909
MARK4	Lung Neoplasms	0.6614682981309901
PDIK1L	Lung Neoplasms	0.6614682981309901
FAM20C	Lung Neoplasms	0.6614285714285714
ABL1	Neoplasm Seeding	0.6607881136950905
YES1	Precursor Cell Lymphoblastic Leukemia-Lymphoma	0.6606164383561643
PAK1	Lung Neoplasms	0.6604911678917279
PTK2	Neoplasm Metastasis	0.6603704764811897
NTRK2	Carcinoma, Squamous Cell	0.6603252976801659
IGF1R	Urinary Bladder Neoplasms	0.6603161787746284
KIT	Neoplasms	0.66025
ERBB3	Colonic Neoplasms	0.6601367942664647
PRKCH	Carcinoma, Non-Small-Cell Lung	0.6600913543163119
TGFBR1	Leukemia	0.6600891410048623
CSK	Leukemia	0.660043213828425
CDC42BPA	Lung Neoplasms	0.6600128810648347
FGFR3	Carcinogenesis	0.66
MAP2K2	Adenoma, Sweat Gland	0.66
DCLK2	Lung Neoplasms	0.66
MAP2K7	Adenocarcinoma	0.66
IGF1R	Leukemia, Lymphocytic, Chronic, B-Cell	0.66
FGFR2	Leukemia, Promyelocytic, Acute	0.66
ABL1	Cecal Neoplasms	0.66
JAK2	Carcinoma, Brown-Pearce	0.66
JAK2	Lymphocele	0.66
ROR2	Leukemia, Myelogenous, Chronic, BCR-ABL Positive	0.66
BCR	Urinary Bladder Neoplasms	0.66
BCR	Mesenteric Cyst	0.66
ZAP70	Adenocarcinoma	0.66
TYRO3	Lymphoma	0.6594
ILK	Carcinoma, Non-Small-Cell Lung	0.6579439618306315
NTRK1	Breast Neoplasms	0.65743849536141
NLK	Carcinoma, Non-Small-Cell Lung	0.6571612903225806
AXL	Neoplasm Metastasis	0.6565771073204075
CSNK1A1	Lung Neoplasms	0.6564414524934062
IGF1R	Gastrointestinal Stromal Tumors	0.655706166580201
PIK3CD	Neoplasm Metastasis	0.6556000000000001
PRKCI	Lung Neoplasms	0.6553993315327414
PAK1	Leukemia	0.6552653815977627
ILK	Leukemia	0.6552004465328277
ERBB3	Mouth Neoplasms	0.6551991141477015
SMG1	Lung Neoplasms	0.6551771548436308
TYRO3	Leukemia, Myelogenous, Chronic, BCR-ABL Positive	0.6551522885114216
RPS6KA6	Neoplasm Metastasis	0.6550777202072539
BTK	Neoplasm Metastasis	0.6550379403794038
AXL	Lymphoma	0.6550357142857144
FLT3	Palatal Neoplasms	0.655
BRAF	Nevus of Ota	0.655
SBK1	Lymphoma	0.655
KIT	Neoplasms, Complex and Mixed	0.655
ALK	Spinal Neoplasms	0.655
EPHB2	Precursor Cell Lymphoblastic Leukemia-Lymphoma	0.655
DCLK1	Precursor Cell Lymphoblastic Leukemia-Lymphoma	0.655
PAK5	Neoplasm Metastasis	0.655
ATP23	Carcinoma, Non-Small-Cell Lung	0.655
MAP4K1	Carcinoma, Non-Small-Cell Lung	0.655
MAP3K9	Neoplasm Metastasis	0.655
TAF1L	Lymphoma	0.655
NPRL2	Carcinoma, Non-Small-Cell Lung	0.655
ABL1	Carcinoma, Brown-Pearce	0.655
ABL1	Mesenteric Cyst	0.655
ABL1	Periodontal Cyst	0.655
PRKCQ	Leukemia	0.655
JAK2	Neuroectodermal Tumors, Primitive	0.655
FGFR4	Neoplasm Metastasis	0.655
ZAP70	Neoplasm Metastasis	0.655
PIM1	Lymphoma	0.6528699923605414
PDPK1	Carcinoma, Non-Small-Cell Lung	0.6517210312533434
FGFR3	Leukemia, Lymphoid	0.6512059799256597
PIK3CA	Carcinoma, Bronchogenic	0.65085
ABL1	Carcinoma, Small Cell	0.6507759867267608
FGFR1	Digestive System Neoplasms	0.6507745108833138
PTK2	Carcinoma, Non-Small-Cell Lung	0.6506350657452731
PRKCA	Carcinoma, Non-Small-Cell Lung	0.6503026030231112
OBSCN	Neoplasm Metastasis	0.6501802212610687
MAP3K3	Lung Neoplasms	0.6501576994434137
FGFR3	Liver Neoplasms	0.6500746823598936
PAK3	Lung Neoplasms	0.6500684931506849
FYN	Lung Neoplasms	0.6500649350649351
CAMK1	Lung Neoplasms	0.6500481877952886
CDKL2	Leukemia	0.650043213828425
TGFBR2	Stomach Neoplasms	0.6500239675516224
PDK1	Neoplasm Metastasis	0.65
ERBB3	Nasopharyngeal Carcinoma	0.65
NEK9	Carcinoma, Non-Small-Cell Lung	0.65
EPHA2	Leukemia, Myelogenous, Chronic, BCR-ABL Positive	0.65
KIT	Meigs Syndrome	0.65
FRK	Lung Neoplasms	0.65
BMPR1A	Precursor Cell Lymphoblastic Leukemia-Lymphoma	0.65
AVP	Lung Neoplasms	0.65
PTK2	Adenoma, Sweat Gland	0.65
MAP2K1	Adenoma, Sweat Gland	0.65
FLT4	Adenoma, Sweat Gland	0.65
ACVRL1	Adenoma, Sweat Gland	0.65
TGFBR2	Neoplasm Metastasis	0.65
MATK	Neoplasm Metastasis	0.65
ALPK3	Lung Neoplasms	0.65
ERBB4	Adenoma, Sweat Gland	0.65
LMTK3	Neoplasm Metastasis	0.65
FGFR2	Lymphoma, B-Cell	0.65
CASK	Neoplasm Metastasis	0.65
PDGFRA	Burkitt Lymphoma	0.65
PDGFRA	Neuroectodermal Tumors, Primitive	0.65
MAPK15	Carcinoma, Non-Small-Cell Lung	0.65
ABL1	Facial Neoplasms	0.65
ABL1	Palatal Neoplasms	0.65
BRSK2	Carcinoma, Non-Small-Cell Lung	0.65
JAK2	Cecal Neoplasms	0.65
JAK2	Esophageal Neoplasms	0.65
TNNI3K	Carcinoma, Non-Small-Cell Lung	0.65
BCR	Spinal Neoplasms	0.65
FGFR1	Hodgkin Disease	0.65
TEC	Lymphoma	0.6494176056338028
ERBB4	Lymphoma, T-Cell	0.6483333333333334
CDKL2	Carcinoma, Non-Small-Cell Lung	0.6472098804950918
BRAF	Adenocarcinoma of Lung	0.6469657748715508
FLT1	Mesothelioma	0.6464285714285714
FLT1	Neoplasms, Second Primary	0.6462153802303018
PIK3CA	Meningeal Carcinomatosis	0.6459951507164027
PRKCE	Carcinoma, Non-Small-Cell Lung	0.6459561403508772
FGFR4	Leukemia	0.6457142857142857
MAP2K7	Colorectal Neoplasms	0.645708029653155
POMK	Lymphoma	0.6453448275862069
YES1	Carcinoma, Non-Small-Cell Lung	0.6452756597145566
CCL5	Carcinoma, Non-Small-Cell Lung	0.6452355072463769
AURKA	Carcinoma, Non-Small-Cell Lung	0.6451955603266633
NME2	Carcinoma, Non-Small-Cell Lung	0.6451221611968461
PRKCD	Leukemia	0.6450864779874215
PRKCQ	Lung Neoplasms	0.6450791551806841
SYK	Leukemia, Myeloid	0.6450585124624564
TRIO	Carcinoma, Non-Small-Cell Lung	0.6450566459414364
RPS6KA3	Carcinoma, Non-Small-Cell Lung	0.6450543645866768
BRAF	Neoplasms, Bone Tissue	0.645
NEK9	Neoplasm Metastasis	0.645
EPHA2	Precursor Cell Lymphoblastic Leukemia-Lymphoma	0.645
EPHA1	Leukemia, Myelogenous, Chronic, BCR-ABL Positive	0.645
PRKACB	Lung Neoplasms	0.645
EPHA4	Leukemia, Myeloid	0.645
PDGFRB	Dentigerous Cyst	0.645
CDKN1A	Carcinoma, Hepatocellular	0.645
STK32B	Lung Neoplasms	0.645
INSR	Precursor Cell Lymphoblastic Leukemia-Lymphoma	0.645
EPHB4	Leukemia, Myelogenous, Chronic, BCR-ABL Positive	0.645
STK17B	Neoplasm Metastasis	0.645
ABL1	Adenoma, Islet Cell	0.645
BCR	Adenocarcinoma of Lung	0.645
BCR	Head and Neck Neoplasms	0.645
BCR	Neoplasms, Muscle Tissue	0.645
FGFR4	Precursor Cell Lymphoblastic Leukemia-Lymphoma	0.645
YES1	Lymphoma	0.6419021739130435
CDK3	Carcinoma, Non-Small-Cell Lung	0.6416790736145574
MOK	Lung Neoplasms	0.6414554170661555
CDK8	Lung Neoplasms	0.6406734351470961
ABL1	Neoplasms, Glandular and Epithelial	0.6402325581395348
CLK1	Carcinoma, Non-Small-Cell Lung	0.6402222874429826
PRKCD	Carcinoma, Non-Small-Cell Lung	0.640200839487806
PDGFRA	Melanoma	0.6401821336450852
ERBB3	Head and Neck Neoplasms	0.6401098901098902
FLT3	Carcinoma, Bronchogenic	0.6400847457627118
RET	Carcinogenesis	0.6400543478260868
IKBKB	Leukemia	0.6400432138284251
PTK2B	Colorectal Neoplasms	0.6400431034482759
KIT	Adenoma	0.6400142993326977
FLT3	Neoplasms	0.6400141520112286
MST1R	Leukemia, Myelogenous, Chronic, BCR-ABL Positive	0.64
ERBB3	Adenoma, Sweat Gland	0.64
TEK	Testicular Neoplasms	0.64
RAF1	Adenoma, Sweat Gland	0.64
ITK	Precursor Cell Lymphoblastic Leukemia-Lymphoma	0.64
EPHB2	Leukemia, Myelogenous, Chronic, BCR-ABL Positive	0.64
PTK2	Leukemia, Myelogenous, Chronic, BCR-ABL Positive	0.64
STK32B	Carcinoma	0.64
NTRK2	Leukemia, Myeloid	0.64
MAPKAPK3	Lung Neoplasms	0.64
SRMS	Neoplasm Metastasis	0.64
EPHA7	Neoplasm Metastasis	0.64
TSSK3	Lung Neoplasms	0.64
ABL1	Dentigerous Cyst	0.64
AURKB	Carcinoma, Hepatocellular	0.64
ZAP70	Carcinoma, Hepatocellular	0.64
MAP2K7	Lymphoma	0.6391666666666667
MAP2K7	Astrocytoma	0.639021052631579
AXL	Adenocarcinoma	0.6380432054763316
EPHA1	Carcinoma, Non-Small-Cell Lung	0.6370555555555556
FLT1	Laryngeal Neoplasms	0.6365010351966874
PDGFRA	Precursor T-Cell Lymphoblastic Leukemia-Lymphoma	0.6358746883316472
MAP4K4	Lung Neoplasms	0.6354176913172401
MET	Liver Neoplasms	0.6353856795818498
ERBB4	Leukemia, Promyelocytic, Acute	0.6353846153846154
FGFR3	Laryngeal Neoplasms	0.6353734567901235
JAK2	Liver Neoplasms	0.635328947368421
ABL1	Neoplasms, Basal Cell	0.6352325581395349
NTRK1	Adenocarcinoma	0.6352168466996956
PRKCZ	Leukemia	0.6352004465328277
FYN	Carcinoma, Non-Small-Cell Lung	0.635145172533984
CDK7	Carcinoma, Non-Small-Cell Lung	0.6351428571428571
JAK3	Carcinoma, Hepatocellular	0.6351211852602254
MAPKAPK5	Lung Neoplasms	0.6351
CAMK4	Leukemia	0.6350891410048622
TEK	Carcinoma, Squamous Cell	0.635064163787848
TGFBR2	Lymphoma	0.635044776119403
SRC	Stomach Neoplasms	0.6350344827586207
NTRK1	Leukemia, Myeloid, Acute	0.6350115919629057
PIK3CA	Carcinogenesis	0.6350084745762712
LCK	Leukemia, Promyelocytic, Acute	0.6350055617352615
FLT3	Mixed Tumor, Malignant	0.635
ERBB3	Neuroblastoma	0.635
MTOR	Facial Neoplasms	0.635
TEC	Precursor Cell Lymphoblastic Leukemia-Lymphoma	0.635
CAMKK1	Carcinoma, Non-Small-Cell Lung	0.635
TAOK1	Carcinoma, Non-Small-Cell Lung	0.635
PIK3CA	Leukemia, Promyelocytic, Acute	0.635
AVP	Lymphoma	0.635
CDKN1A	Lung Neoplasms	0.635
INSR	Urinary Bladder Neoplasms	0.635
AXL	Adenoma, Sweat Gland	0.635
NEK1	Neoplasm Metastasis	0.635
PDGFRA	Cecal Neoplasms	0.635
ACVR2A	Leukemia	0.635
BCR	Nasopharyngeal Carcinoma	0.635
BCR	Dentigerous Cyst	0.635
BCR	Neuroectodermal Tumors, Primitive	0.635
EPHB2	Lymphoma, Non-Hodgkin	0.6341666666666668
MAP4K4	Carcinoma, Non-Small-Cell Lung	0.6336666666666667
INSR	Small Cell Lung Carcinoma	0.6332911906241965
EIF2AK1	Carcinoma, Non-Small-Cell Lung	0.6322888278635128
PRKACA	Lung Neoplasms	0.6322704100175108
OBSCN	Neoplasms, Second Primary	0.6316751412429378
AMHR2	Gastrointestinal Stromal Tumors	0.6306676171116068
PLK3	Carcinoma, Non-Small-Cell Lung	0.630627589114416
ERBB3	Gallbladder Neoplasms	0.6302925611210495
TNK2	Lung Neoplasms	0.6302672230725741
FYN	Neoplasm Metastasis	0.6302355072463768
AURKB	Carcinoma, Non-Small-Cell Lung	0.6302211725205665
HCK	Lung Neoplasms	0.630182200668475
KIT	Carcinoma, Bronchogenic	0.6301056338028169
TEK	Adenocarcinoma of Lung	0.6301056338028169
NUAK1	Neoplasm Metastasis	0.6300906344410876
GRK6	Lung Neoplasms	0.6300684052698851
CCL3	Lung Neoplasms	0.630056032885002
FGFR3	Hodgkin Disease	0.630044776119403
FLT3	Carcinoma, Pancreatic Ductal	0.6300431034482759
PTK2B	Neoplasm Metastasis	0.6300201342281879
MAP3K13	Lung Neoplasms	0.6300128810648347
CAMK2A	Neoplasm Metastasis	0.63
KIT	Spinal Neoplasms	0.63
KIT	Neoplasms, Bone Tissue	0.63
MAP3K3	Carcinoma, Non-Small-Cell Lung	0.63
LYN	Neoplasm Metastasis	0.63
ACVR1C	Neoplasm Metastasis	0.63
PRKD1	Leukemia	0.63
INSR	Esophageal Neoplasms	0.63
TESK2	Carcinoma, Non-Small-Cell Lung	0.63
NLK	Precursor Cell Lymphoblastic Leukemia-Lymphoma	0.63
AKT2	Neoplasm Metastasis	0.63
CAMK1G	Neoplasm Metastasis	0.63
PDGFRA	Neoplasms, Complex and Mixed	0.63
NPRL2	Neoplasm Metastasis	0.63
ABL1	Neoplasms, Muscle Tissue	0.63
UHMK1	Carcinoma, Non-Small-Cell Lung	0.63
LMTK2	Neoplasm Metastasis	0.63
BCR	Adenoma, Islet Cell	0.63
BCR	Palatal Neoplasms	0.63
MAPK1	Adenoma, Sweat Gland	0.63
MAPK6	Neoplasm Metastasis	0.63
PTK2	Carcinoma	0.6299497505038982
PRKCE	Neoplasm Metastasis	0.62768779342723
PRKCB	Leukemia	0.6272628240034263
FGFR1	Gastrointestinal Stromal Tumors	0.6266439272915677
INSR	Carcinoma, Neuroendocrine	0.6265415383750984
AMHR2	Neoplasms, Second Primary	0.6264302325581395
EPHB2	Carcinoma	0.6261828967337048
IGF1R	Carcinoma, Bronchogenic	0.6258688505059554
RET	Lymphoma, Follicular	0.6256561778838556
DDR2	Hematologic Neoplasms	0.6256466863900422
GRK2	Leukemia	0.6255748997098338
DMPK	Lung Neoplasms	0.6253658225832138
MELK	Lung Neoplasms	0.6253291479174614
CCL3	Leukemia	0.6252822124498529
TAOK2	Leukemia	0.6251572327044026
EPHA1	Leukemia, Myeloid	0.6251228070175439
BCR	Liver Neoplasms	0.6251056338028169
MAP3K3	Leukemia	0.6250891410048622
BRAF	Leukemia, Promyelocytic, Acute	0.6250864779874213
PAK6	Lung Neoplasms	0.6250455720490055
GRK3	Carcinoma, Non-Small-Cell Lung	0.6250438417424222
PAK2	Leukemia	0.6250432138284251
GSK3B	Carcinoma, Non-Small-Cell Lung	0.625023386342376
MAPKAPK3	Neoplasm Metastasis	0.6250115919629057
KIT	Cocarcinogenesis	0.625
KIT	Submandibular Gland Neoplasms	0.625
KIT	Central Nervous System Neoplasms	0.625
STK32C	Lung Neoplasms	0.625
PRKCI	Neoplasm Metastasis	0.625
PRKACB	Adenocarcinoma	0.625
PRKACG	Lung Neoplasms	0.625
AVP	Carcinoma, Hepatocellular	0.625
WNK2	Neoplasm Metastasis	0.625
PDGFRB	Carcinogenesis	0.625
CDKN1A	Carcinoma, Non-Small-Cell Lung	0.625
INSR	Lymphoma, T-Cell	0.625
WNK3	Carcinoma, Non-Small-Cell Lung	0.625
MAP2K7	Leukemia	0.625
MAP2K7	Nonodontogenic Cysts	0.625
PAN3	Lung Neoplasms	0.625
MUSK	Adenocarcinoma	0.625
CSF1R	Adenoma, Sweat Gland	0.625
SRPK3	Carcinoma, Non-Small-Cell Lung	0.625
JAK2	Neuroendocrine Tumors	0.625
BCR	Carcinoma, Brown-Pearce	0.625
ERBB4	Testicular Neoplasms	0.624187898089172
PIK3CA	Burkitt Lymphoma	0.6223645010903076
CAMK2B	Lung Neoplasms	0.6223490678598061
FGFR3	Adenocarcinoma	0.6223432210342484
STK11	Lung Neoplasms	0.6221391124155854
GRK5	Lung Neoplasms	0.6214365260786027
BRD4	Lung Neoplasms	0.620775782632157
BCR	Pancreatic Neoplasms	0.620573428759012
ABL1	Pregnancy Complications, Neoplastic	0.6204325581395349
ERBB4	Sarcoma	0.6202899515738499
MOK	Adenocarcinoma of Lung	0.6202864884867207
PDGFRA	Esophageal Squamous Cell Carcinoma	0.6202337585322166
MET	Esophageal Squamous Cell Carcinoma	0.6202229185073515
ROS1	Carcinoma, Bronchogenic	0.6201819828031977
PIK3CA	Neoplasms, Adipose Tissue	0.6201598975991144
PIM3	Lung Neoplasms	0.6201576994434137
ERBB3	Squamous Cell Carcinoma of Head and Neck	0.6201572327044026
ABL1	Carcinoma, Bronchogenic	0.6201311475409836
MAPK1	Lung Neoplasms	0.6201263157894737
TAOK2	Precursor Cell Lymphoblastic Leukemia-Lymphoma	0.6200933845670688
AXL	Carcinoma	0.6200482700519874
MKNK2	Lung Neoplasms	0.6200446028364638
MAP3K8	Leukemia	0.6200432138284251
ERBB3	Urinary Bladder Neoplasms	0.620041881443299
MAP3K12	Lung Neoplasms	0.6200397267024186
EPHA4	Lung Neoplasms	0.620037037037037
PRKCH	Neoplasm Metastasis	0.6200115919629057
TGFBR1	Adenoma, Sweat Gland	0.62
EGFR	Testicular Neoplasms	0.62
ACVR1B	Precursor Cell Lymphoblastic Leukemia-Lymphoma	0.62
KIT	Carcinoma, Brown-Pearce	0.62
KIT	Carcinoma, Krebs 2	0.62
MTOR	Sarcoma 37	0.62
TXK	Adenoma, Sweat Gland	0.62
MAPK13	Precursor Cell Lymphoblastic Leukemia-Lymphoma	0.62
FLT1	Adenoma, Sweat Gland	0.62
FLT1	Leukemia, Promyelocytic, Acute	0.62
AKT1	Nonodontogenic Cysts	0.62
EPHA4	Leukemia, Myelogenous, Chronic, BCR-ABL Positive	0.62
ERBB2	Carcinoma, Bronchogenic	0.62
TNK2	Leukemia, Myelogenous, Chronic, BCR-ABL Positive	0.62
PDGFRB	Meigs Syndrome	0.62
PDGFRB	Neuroectodermal Tumors, Primitive	0.62
PHKG2	Carcinoma, Non-Small-Cell Lung	0.62
CCNK	Neoplasm Metastasis	0.62
FGFR2	Esophageal Squamous Cell Carcinoma	0.62
PDGFRA	Palatal Neoplasms	0.62
JAK2	Carcinogenesis	0.62
MASTL	Carcinoma, Non-Small-Cell Lung	0.62
MAPK4	Neoplasm Metastasis	0.62
AXL	Lymphoma, Non-Hodgkin	0.6191735019366598
EPHB2	Lymphoma	0.6191666666666668
MARK2	Carcinoma, Non-Small-Cell Lung	0.6187109056602123
MAP3K8	Carcinoma, Non-Small-Cell Lung	0.6174983420335534
ERBB3	Digestive System Neoplasms	0.6169600410357297
MYLK	Lung Neoplasms	0.6161464749294269
TTK	Lung Neoplasms	0.615911596509047
CCL5	Carcinoma, Hepatocellular	0.6153458867844
TSSK4	Lymphoma	0.6153448275862069
PDGFRA	Mixed Tumor, Malignant	0.6152806122448979
BCR	Colorectal Neoplasms	0.6152676094803838
KIT	Klatskin Tumor	0.61525
ABL1	Gestational Trophoblastic Disease	0.6152325581395349
ERBB4	Mesothelioma	0.6152193854995579
NTRK1	Hematologic Neoplasms	0.615168781598197
PKN2	Lung Neoplasms	0.6151397267024186
CCNK	Lung Neoplasms	0.6151397267024186
MAP2K7	Thyroid Neoplasms	0.6151228070175438
BCR	Esophageal Neoplasms	0.6151056338028169
BMPR1B	Leukemia, Myeloid	0.6150891410048622
CHUK	Leukemia	0.6150432138284251
FLT4	Esophageal Neoplasms	0.6150284495021338
TEC	Leukemia, Lymphoid	0.6150231660231661
DCAF1	Lung Neoplasms	0.6150128810648348
CCL2	Lung Neoplasms	0.615
BRAF	Meigs Syndrome	0.615
KDR	Palatal Neoplasms	0.615
SBK1	Carcinoma, Non-Small-Cell Lung	0.615
KIT	Lymphatic Vessel Tumors	0.615
STK32C	Carcinoma, Non-Small-Cell Lung	0.615
CAMKK1	Neoplasm Metastasis	0.615
AKT1	Mesenteric Cyst	0.615
CDC42BPA	Neoplasm Metastasis	0.615
JAK1	Neoplasms, Fibrous Tissue	0.615
PDGFRB	Neoplasms, Glandular and Epithelial	0.615
STK35	Carcinoma, Non-Small-Cell Lung	0.615
CSNK1A1L	Neoplasm Metastasis	0.615
INSR	Leukemia, Myeloid	0.615
NTRK2	Leukemia, Myelogenous, Chronic, BCR-ABL Positive	0.615
TGFBR2	Adenoma, Sweat Gland	0.615
PTK2B	Adenoma, Sweat Gland	0.615
IGF1R	Esophageal Squamous Cell Carcinoma	0.615
NEK7	Neoplasm Metastasis	0.615
TAF1L	Neoplasm Metastasis	0.615
MAPK15	Neoplasm Metastasis	0.615
JAK2	Carcinoma, Neuroendocrine	0.615
PDIK1L	Neoplasm Metastasis	0.615
ZAP70	Adenoma, Sweat Gland	0.615
FGFR1	Nonodontogenic Cysts	0.615
FGFR1	Lymphoma, T-Cell, Peripheral	0.6144103225971622
GSK3B	Carcinoma, Hepatocellular	0.6141228070175438
BRAF	Lymphoma, B-Cell	0.614092274544371
FGFR2	Liver Neoplasms	0.6140432138284251
CIT	Lung Neoplasms	0.6114554170661554
PDK1	Lung Neoplasms	0.6111846008649293
BMPR2	Carcinoma	0.611
SRPK1	Lung Neoplasms	0.6108338070517647
BRAF	Glioma, Subependymal	0.6108028055356172
JAK1	Liver Neoplasms	0.6107844928981926
KDR	Neoplasms	0.6107467426723057
FLT1	Testicular Neoplasms	0.610625
RET	Mixed Tumor, Malignant	0.6106
CDK3	Lung Neoplasms	0.6104892626080356
PAK3	Carcinoma, Non-Small-Cell Lung	0.6103679411252108
STK35	Lymphoma	0.6103448275862069
GRK5	Leukemia	0.6102974743381956
TRIO	Lung Neoplasms	0.6102845450809976
IRAK1	Precursor Cell Lymphoblastic Leukemia-Lymphoma	0.6102553026547297
FGFR3	Esophageal Squamous Cell Carcinoma	0.6101470588235294
CCL8	Lung Neoplasms	0.610136612021858
RET	Neoplasms	0.6101063891922791
TNK2	Leukemia, Myeloid	0.6100891410048622
JAK2	Neurofibromatosis 1	0.6100653594771243
AMHR2	Adenocarcinoma of Lung	0.6100602813735089
LYN	Carcinoma, Hepatocellular	0.6100376916245688
PDK1	Carcinoma, Hepatocellular	0.6100268456375839
DMPK	Carcinoma, Non-Small-Cell Lung	0.6100112866817156
WNK4	Lung Neoplasms	0.6100111507582515
ACVR2A	Precursor Cell Lymphoblastic Leukemia-Lymphoma	0.6100030450669915
EGFR	Carcinogenesis	0.61
SRPK2	Neoplasm Metastasis	0.61
CDK6	Laryngeal Neoplasms	0.61
KIT	Sarcoma, Small Cell	0.61
KIT	Sister Mary Joseph's Nodule	0.61
BMPR1A	Leukemia	0.61
STK25	Carcinoma, Non-Small-Cell Lung	0.61
RPS6KB2	Neoplasm Metastasis	0.61
PRKD2	Carcinoma, Non-Small-Cell Lung	0.61
MAP2K7	Mesenteric Cyst	0.61
CSNK1G1	Lung Neoplasms	0.61
NEK5	Lung Neoplasms	0.61
ACVRL1	Leukemia	0.61
TGFBR2	Leukemia, Myeloid	0.61
SGK2	Neoplasm Metastasis	0.61
MUSK	Lung Neoplasms	0.61
MAPK3	Adenoma, Sweat Gland	0.61
NTRK1	Leukemia, Myelogenous, Chronic, BCR-ABL Positive	0.61
IGF1R	Leukemia, Promyelocytic, Acute	0.61
LMTK3	Carcinoma, Non-Small-Cell Lung	0.61
PDGFRA	Carcinoma, Brown-Pearce	0.61
PDGFRA	Laryngeal Neoplasms	0.61
BCR	Cecal Neoplasms	0.61
BCR	Nonodontogenic Cysts	0.61
BCR	Sarcoma 37	0.61
FGFR1	Esophageal Squamous Cell Carcinoma	0.61
RPS6KB1	Lung Neoplasms	0.6099063883298417
IGF1R	Digestive System Neoplasms	0.6065913919187826
IGF1R	Colonic Neoplasms	0.6065692040573174
CDK19	Lung Neoplasms	0.606556601201011
AURKA	Carcinoma, Squamous Cell	0.6060443149280703
BRAF	Neoplasms	0.6059722312712397
ACVRL1	Adenocarcinoma	0.6059628544958123
NTRK1	Liver Neoplasms	0.6056682138284252
FGFR3	Leukemia, Lymphocytic, Chronic, B-Cell	0.6055756001694035
MOK	Gastrointestinal Stromal Tumors	0.6054670663434173
FGFR3	Burkitt Lymphoma	0.6054337764163817
ERBB3	Leukemia, T-Cell	0.6053703703703703
PSKH1	Lymphoma	0.6053448275862069
ACVRL1	Lymphoma	0.60525
STK11	Stomach Neoplasms	0.6052158763677732
TGFBR1	Neoplasm Metastasis	0.6051604938271605
FGFR3	Leukemia, Promyelocytic, Acute	0.6051556991774383
BRAF	Lymphoma, T-Cell	0.6051527942187073
MAPK3	Lung Neoplasms	0.6051263157894737
CDK4	Carcinoma, Bronchogenic	0.6051241472759555
AVP	Carcinoma, Non-Small-Cell Lung	0.605078947368421
FLT1	Esophageal Squamous Cell Carcinoma	0.605072463768116
TRIM28	Leukemia	0.6050577065820483
PEAK1	Neoplasm Metastasis	0.6050144927536232
SMG1	Carcinoma, Non-Small-Cell Lung	0.605
PDK1	Adenoma, Sweat Gland	0.605
KDR	Hypopharyngeal Neoplasms	0.605
CAMK2B	Neoplasm Metastasis	0.605
KIT	Neoplasm Seeding	0.605
KIT	Neoplasms, Muscle Tissue	0.605
KIT	Carcinogenesis	0.605
MTOR	Anti-N-Methyl-D-Aspartate Receptor Encephalitis	0.605
IRAK2	Neoplasm Metastasis	0.605
ERBB2	Mouth Neoplasms	0.605
DYRK4	Carcinoma, Non-Small-Cell Lung	0.605
PDGFRB	Carcinoma, Brown-Pearce	0.605
INSR	Hodgkin Disease	0.605
FLT4	Esophageal Squamous Cell Carcinoma	0.605
MAP3K4	Lymphoma	0.605
AURKA	Adenoma, Sweat Gland	0.605
JAK2	Neoplasms, Complex and Mixed	0.605
CDC42BPG	Neoplasm Metastasis	0.605
BCR	Neoplasms, Complex and Mixed	0.605
LTK	Gastrointestinal Stromal Tumors	0.6043999999999999
NTRK2	Hematologic Neoplasms	0.602659070437759
BCR	Carcinoma, Neuroendocrine	0.6021497683747771
SRC	Adenocarcinoma	0.6018300931904729
ERBB3	Mixed Tumor, Malignant	0.6015
EPHA2	Carcinoma	0.6014785629465792
PRKG2	Gastrointestinal Stromal Tumors	0.6014753699108538
NTRK1	Neoplasms, Second Primary	0.6014539824282507
NTRK2	Adenocarcinoma	0.6014436625860451
IGF1R	Carcinoma, Small Cell	0.6012053996669181
TYRO3	Lymphoma, Non-Hodgkin	0.6010714285714286
PRKCG	Lung Neoplasms	0.6010403920410734
PRKCE	Lung Neoplasms	0.6009118258016393
SYK	Leukemia	0.600834282780816
NME2	Lung Neoplasms	0.600713832560718
EPHA2	Leukemia, Lymphocytic, Chronic, B-Cell	0.6006840152328874
CDK1	Carcinoma, Non-Small-Cell Lung	0.600641382332414
BCR	Leukemia, Lymphoid	0.6004571809276865
CDK17	Lymphoma	0.6003448275862069
CSNK1G2	Lymphoma	0.6003448275862069
DYRK2	Lung Neoplasms	0.6003331885025982
TAOK2	Carcinoma, Non-Small-Cell Lung	0.6002651743865455
ABL1	Sister Mary Joseph's Nodule	0.6002325581395348
CCL2	Leukemia	0.6001630434782609
ITK	Leukemia, Myelogenous, Chronic, BCR-ABL Positive	0.6001228070175438
FLT1	Lymphoma, B-Cell	0.6001101321585903
FGFR2	Leukemia, Myelogenous, Chronic, BCR-ABL Positive	0.6000864779874214
MAP2K2	Anti-N-Methyl-D-Aspartate Receptor Encephalitis	0.6000842696629214
AKT1	Stomach Neoplasms	0.6000666666666666
GRK1	Lung Neoplasms	0.6000481877952886
STK38	Neoplasm Metastasis	0.6000352609308885
ITK	Leukemia, Myeloid	0.6000335345405768
JAK2	Digestive System Neoplasms	0.6000229080953922
PAK1	Leukemia, Myeloid	0.6000200803212852
CAMK1	Carcinoma, Non-Small-Cell Lung	0.6000124069478908
BRAF	Neoplasms, Basal Cell	0.6
CDK4	Adenoma, Sweat Gland	0.6
CDK4	Laryngeal Neoplasms	0.6
CDK6	Adenoma, Sweat Gland	0.6
KIT	Esophageal Squamous Cell Carcinoma	0.6
TAOK1	Neoplasm Metastasis	0.6
AKT1	Carcinoma, Non-Small-Cell Lung	0.6
AKT1	Leukemia	0.6
STK25	Neoplasm Metastasis	0.6
RPS6KB2	Leukemia	0.6
PDGFRB	Anal Gland Neoplasms	0.6
PDGFRB	Submandibular Gland Neoplasms	0.6
INSR	Carcinogenesis	0.6
MAP2K7	Neoplasms, Muscle Tissue	0.6
AKT2	Adenoma, Sweat Gland	0.6
NTRK1	Leukemia, Promyelocytic, Acute	0.6
CCNK	Gastrointestinal Stromal Tumors	0.6
ERBB4	Cholangiocarcinoma	0.6
CAMK1G	Carcinoma, Non-Small-Cell Lung	0.6
VRK3	Lung Neoplasms	0.6
PDGFRA	Lymphoma, Extranodal NK-T-Cell	0.6
ABL1	Carcinogenesis	0.6
SRPK2	Gastrointestinal Stromal Tumors	0.5996352330348473
FLT1	Burkitt Lymphoma	0.5984434654919236
IRAK4	Carcinoma, Non-Small-Cell Lung	0.5974983420335533
NME2	Leukemia	0.5973714316536555
AKT1	Colorectal Neoplasms	0.5969341166096767
FGFR3	Carcinoma, Bronchogenic	0.5961499640232435
RET	Colonic Neoplasms	0.5960529387351048
IRAK4	Lung Neoplasms	0.5958569745725262
FGFR1	Gallbladder Neoplasms	0.5958056306306306
IGF1R	Neoplasms	0.5957925550668968
IRAK3	Carcinoma, Non-Small-Cell Lung	0.5957385995530106
EPHA1	Leukemia, Lymphoid	0.5957369701531191
FGFR3	Hematologic Neoplasms	0.5955892880816651
AKT2	Carcinoma	0.5955119464527026
CASK	Adenocarcinoma of Lung	0.5954770088360075
IGF1R	Small Cell Lung Carcinoma	0.5954736600833065
CSNK1A1L	Lymphoma	0.5953448275862069
INSR	Carcinoma, Small Cell	0.5953419247370366
MAP4K1	Lung Neoplasms	0.5952845450809976
JAK2	Small Cell Lung Carcinoma	0.5952725981575793
ROR2	Leukemia, Lymphocytic, Chronic, B-Cell	0.5951970695221539
TRIM24	Lung Neoplasms	0.5951953387882688
JAK2	Carcinoma, Bronchogenic	0.5951373496290142
BCR	Mesothelioma	0.5951177279874214
EPHB2	Leukemia, Lymphoid	0.595087260034904
IGF1R	Prostatic Neoplasms	0.5950811795271109
MARK4	Neoplasm Metastasis	0.5950777202072539
GRK4	Carcinoma, Non-Small-Cell Lung	0.5950667063138071
ACVR1B	Carcinoma, Non-Small-Cell Lung	0.5950555555555556
EPHB2	Leukemia, Promyelocytic, Acute	0.5950432138284252
PTK2B	Leukemia	0.5950432138284252
CCL2	Colorectal Neoplasms	0.5950412867894759
PIM2	Precursor Cell Lymphoblastic Leukemia-Lymphoma	0.5950284495021337
SBK1	Lung Neoplasms	0.595
KIT	Gestational Trophoblastic Disease	0.595
SYK	Adenoma, Sweat Gland	0.595
STK38L	Carcinoma, Non-Small-Cell Lung	0.595
EPHB2	Colorectal Neoplasms	0.595
PIK3CA	Anal Gland Neoplasms	0.595
CILK1	Gastrointestinal Stromal Tumors	0.595
PDGFRB	Neoplasms, Complex and Mixed	0.595
MYO3A	Carcinoma, Non-Small-Cell Lung	0.595
STK33	Carcinoma, Non-Small-Cell Lung	0.595
PIM1	Adenoma, Sweat Gland	0.595
RET	Nonodontogenic Cysts	0.595
PIK3R4	Carcinoma, Non-Small-Cell Lung	0.595
CDK15	Lung Neoplasms	0.595
CDK14	Neoplasm Metastasis	0.595
BCR	Lymphoma, T-Cell	0.595
ERBB4	Carcinoma, Neuroendocrine	0.5945310160900635
ACVR2B	Lymphoma	0.5943999999999999
NTRK1	Leukemia, Lymphoid	0.5940949786181985
IGF1R	Carcinoma, Neuroendocrine	0.5938555676364297
MET	Burkitt Lymphoma	0.593519056158028
ERBB2	Burkitt Lymphoma	0.5933333333333334
SGK1	Lung Neoplasms	0.5932844544321688
ERBB3	Carcinoma, Neuroendocrine	0.5927380109082808
ERBB3	Melanoma	0.5925326909841706
FLT1	Carcinoma, Bronchogenic	0.5919030047670226
MARK2	Lung Neoplasms	0.5917666666666667
TBK1	Lung Neoplasms	0.591609406680484
MAP3K10	Lung Neoplasms	0.5915053351680271
ROS1	Lymphoma, T-Cell	0.5914029254969698
MET	Testicular Neoplasms	0.5912530450669915
PRKCE	Carcinoma	0.5910829764311387
EPHA8	Lung Neoplasms	0.5910453367053381
TGFBR2	Carcinoma	0.5909967167072214
IGF1R	Lymphoma, T-Cell, Peripheral	0.5909418122122737
ERBB2	Hypopharyngeal Neoplasms	0.5907177835051547
ITK	Leukemia	0.5907142857142857
FGFR1	Carcinoma, Bronchogenic	0.5906466218993975
ERBB3	Skin Neoplasms	0.5905978260869564
MAP2K3	Carcinoma, Non-Small-Cell Lung	0.5904983420335533
GRK3	Lung Neoplasms	0.5904527839837621
TTN	Carcinoma, Non-Small-Cell Lung	0.5904233006736068
ERBB4	Carcinoma, Bronchogenic	0.5903974355187089
ABL1	Neoplasms	0.5903099876367767
RPS6KB1	Lymphoma	0.5902232142857143
ROR2	Lymphoma, B-Cell	0.5901995863776355
NTRK1	Esophageal Squamous Cell Carcinoma	0.5901480725379941
ERBB3	Precursor T-Cell Lymphoblastic Leukemia-Lymphoma	0.5901403200189018
ACVRL1	Adenocarcinoma of Lung	0.5901369307373839
PDK2	Carcinoma, Non-Small-Cell Lung	0.5901333119550977
DYRK2	Neoplasm Metastasis	0.5901282051282051
SGK1	Carcinoma, Non-Small-Cell Lung	0.5900996085254459
ALK	Cecal Neoplasms	0.5900653594771242
ALK	Neoplasms, Muscle Tissue	0.5900653594771242
SIK2	Neoplasm Metastasis	0.5900480769230769
INSRR	Lung Neoplasms	0.590047030162167
FGFR1	Mesothelioma	0.5900444444444445
CCL2	Stomach Neoplasms	0.5900431034482758
GSK3B	Neoplasm Metastasis	0.5900294106660358
CDK4	Nasopharyngeal Carcinoma	0.5900284495021337
ERBB3	Urologic Neoplasms	0.5900191791331032
MAP3K10	Neoplasm Metastasis	0.59
BMPR2	Lymphoma	0.59
CSNK1E	Neoplasm Metastasis	0.59
FGFR3	Neoplasms, Fibrous Tissue	0.59
CDK4	Mouth Neoplasms	0.59
PRKACB	Neoplasm Metastasis	0.59
DCLK3	Neoplasm Metastasis	0.59
MET	Nasopharyngeal Carcinoma	0.59
GRK1	Carcinoma, Non-Small-Cell Lung	0.59
CSF1R	Esophageal Squamous Cell Carcinoma	0.59
PDGFRA	Sarcoma 37	0.59
CDK10	Neoplasm Metastasis	0.59
BCR	Facial Neoplasms	0.59
FGFR1	Burkitt Lymphoma	0.59
FGFR1	Carcinogenesis	0.59
SGK3	Adenocarcinoma of Lung	0.589255807671529
TEK	Liver Neoplasms	0.5892098804950918
LRRK1	Small Cell Lung Carcinoma	0.5891783041470291
PIM1	Carcinoma, Hepatocellular	0.5890376916245686
AKT2	Lymphoma	0.5878264877240464
PBK	Carcinoma, Non-Small-Cell Lung	0.5875229094208907
FGFR3	Carcinoma, Neuroendocrine	0.587303165577506
EPHB2	Breast Neoplasms	0.587230221191333
FYN	Carcinoma	0.586754416363553
CAMK2G	Carcinoma, Non-Small-Cell Lung	0.5866900530090426
BCR	Small Cell Lung Carcinoma	0.5863066211040596
PLK3	Lung Neoplasms	0.586267862956533
PDGFRB	Neoplasms	0.5857274582988773
AXL	Hematologic Neoplasms	0.5856213803716034
MAPK7	Lung Neoplasms	0.5855249809305874
BRAF	Carcinoma, Small Cell	0.5855077330274379
FGFR2	Gallbladder Neoplasms	0.5854076066607758
IGF1R	Gallbladder Neoplasms	0.5852499999999999
AKT1	Lymphoma	0.5851822143601768
MUSK	Carcinoma	0.5851811067737773
BRAF	Anaplasia	0.5851807028144698
PTK2B	Leukemia, Myeloid	0.5851572327044026
MAPK12	Lung Neoplasms	0.5851166809459736
KDR	Carcinoma, Brown-Pearce	0.5850946372239748
PIK3CA	Mesothelioma	0.5850783197831979
DAPK2	Neoplasm Metastasis	0.5850777202072539
FLT3	Sarcoma 37	0.5850653594771242
ALK	Dentigerous Cyst	0.5850653594771242
CDK2	Carcinoma, Non-Small-Cell Lung	0.5850313479623824
PDGFRA	Sarcoma, Kaposi	0.5850306184935701
ROCK1	Carcinoma, Non-Small-Cell Lung	0.5850239675516223
RPS6KA4	Lung Neoplasms	0.5850128810648347
GRK4	Neoplasm Metastasis	0.5850115919629058
MAPK10	Lung Neoplasms	0.5850111507582515
ACVR1	Leukemia, Myelogenous, Chronic, BCR-ABL Positive	0.585010073875084
TGFBR1	Stomach Neoplasms	0.585
CCL2	Carcinoma, Non-Small-Cell Lung	0.585
CDK18	Neoplasms, Second Primary	0.585
ACVR1B	Leukemia, Myelogenous, Chronic, BCR-ABL Positive	0.585
CDK4	Adenocarcinoma of Lung	0.585
TIE1	Hematologic Neoplasms	0.585
KIT	Adenoma, Basophil	0.585
KIT	Lymphoma, Primary Cutaneous Anaplastic Large Cell	0.585
MTOR	Lymphocele	0.585
EPHA10	Neoplasm Metastasis	0.585
EPHB2	Adenoma, Sweat Gland	0.585
EPHB2	Stomach Neoplasms	0.585
ERBB2	Leukemia, Promyelocytic, Acute	0.585
ERBB2	Neoplasms, Fibrous Tissue	0.585
EPHA6	Neoplasm Metastasis	0.585
PIM3	Precursor Cell Lymphoblastic Leukemia-Lymphoma	0.585
PDGFRB	Adenoma	0.585
PDGFRB	Neoplasms, Muscle Tissue	0.585
CDKN1A	Adenoma, Sweat Gland	0.585
INSR	Leukemia, Promyelocytic, Acute	0.585
TESK2	Lung Neoplasms	0.585
MERTK	Leukemia, Myelogenous, Chronic, BCR-ABL Positive	0.585
MAP4K3	Carcinoma, Non-Small-Cell Lung	0.585
IGF1R	Burkitt Lymphoma	0.585
HIPK3	Neoplasm Metastasis	0.585
TBK1	Leukemia, Promyelocytic, Acute	0.585
FASTKD3	Neoplasm Metastasis	0.585
NPR2	Leukemia	0.585
PIK3CD	Neoplasms, Fibrous Tissue	0.585
JAK2	Sarcoma	0.5841666666666667
RET	Lymphoma, Extranodal NK-T-Cell	0.5841033569056182
IGF1R	Multiple Myeloma	0.5825326909841706
YES1	Lymphoma, Mantle-Cell	0.5825047915668423
FLT1	Lymphoma, Extranodal NK-T-Cell	0.5823560864927854
BRAF	Burkitt Lymphoma	0.5822493965125392
RPS6KA5	Carcinoma, Non-Small-Cell Lung	0.5822098804950918
MYLK3	Carcinoma, Non-Small-Cell Lung	0.5820000000000001
ERBB3	Lymphoma, Extranodal NK-T-Cell	0.5818302616736577
TRPM7	Carcinoma, Non-Small-Cell Lung	0.5817333729804738
TYRO3	Lymphoma, B-Cell	0.5814974190986698
HIPK3	Lung Neoplasms	0.5814414524934062
EPHA2	Neoplasm Metastasis	0.5813758079289987
GSK3B	Lymphoma	0.5813100100881773
NTRK1	Leukemia, Lymphocytic, Chronic, B-Cell	0.5811226177426448
ERBB2	Mixed Tumor, Malignant	0.5808804346720976
MAPK12	Carcinoma, Non-Small-Cell Lung	0.5808374696095077
MAP2K6	Lung Neoplasms	0.5806678245943437
ABL1	Sarcoma, Small Cell	0.5806515362417247
HCK	Leukemia	0.5806410399153816
NTRK3	Adenocarcinoma of Lung	0.5804715277712854
IKBKB	Carcinoma, Non-Small-Cell Lung	0.5804049987718005
JAK2	Carcinoma, Small Cell	0.5803906951775082
ERBB3	Thyroid Cancer, Papillary	0.5803078567096358
MTOR	Carcinogenesis	0.58020336896973
LRRK2	Adenoma, Sweat Gland	0.5802
PDGFRA	Leukemia, T-Cell	0.5801966101460116
MAPK3	Carcinoma, Hepatocellular	0.5801369863013699
CDK19	Neoplasm Metastasis	0.5801282051282051
CDK20	Leukemia	0.5801081488933602
EPHB3	Neoplasm Metastasis	0.5800906344410877
TEC	Leukemia, Myeloid	0.5800891410048622
PRKCG	Carcinoma, Non-Small-Cell Lung	0.580078947368421
JAK2	Neuroectodermal Tumors, Primitive, Peripheral	0.5800653594771242
BCR	Hodgkin Disease	0.5800579387377989
FGFR1	Urologic Neoplasms	0.5800537634408601
RPS6KB1	Leukemia	0.5800432138284252
CDK8	Leukemia	0.5800432138284252
KIT	Melanoma	0.580041881443299
BMPR2	Leukemia	0.580037037037037
EPHB1	Lymphoma	0.5800176056338028
CDK4	Neoplasms, Fibrous Tissue	0.58
KIT	Oncogene Addiction	0.58
KIT	Pregnancy Complications, Neoplastic	0.58
ALK	Neoplasms, Complex and Mixed	0.58
ALK	Neuroectodermal Tumors, Primitive	0.58
BMPR1B	Lymphoma, Mantle-Cell	0.58
ACVR2B	Neoplasm Metastasis	0.58
ACVR2B	Hematologic Neoplasms	0.58
CSNK1A1	Neoplasm Metastasis	0.58
PDGFRB	Lymphatic Vessel Tumors	0.58
CSNK1A1L	Lung Neoplasms	0.58
STK33	Neoplasm Metastasis	0.58
TSSK6	Lung Neoplasms	0.58
NEK5	Carcinoma, Non-Small-Cell Lung	0.58
PHKG1	Lung Neoplasms	0.58
MAPKAPK5	Neoplasm Metastasis	0.58
BRSK2	Neoplasm Metastasis	0.58
JAK2	ACTH Syndrome, Ectopic	0.58
FGFR1	Mesenteric Cyst	0.58
MAPK6	Lung Neoplasms	0.58
EPHA8	Carcinoma, Non-Small-Cell Lung	0.5798074401327208
ERBB4	Gastrointestinal Stromal Tumors	0.5791830641541076
FGFR2	Mesothelioma	0.5787686125913395
PTK7	Leukemia, Lymphoid	0.578623454345542
FLT1	Carcinoma, Small Cell	0.5784062824999828
RNASEL	Lung Neoplasms	0.5775429938219518
VRK1	Carcinoma, Non-Small-Cell Lung	0.5774128765697534
KIT	Neoplastic Syndromes, Hereditary	0.5770193517234001
ERBB3	Small Cell Lung Carcinoma	0.5769485834314358
BCR	Precursor Cell Lymphoblastic Leukemia-Lymphoma	0.5769461993486403
BRAF	Teratoma	0.57691030143272
BRAF	Pinealoma	0.5768315005732199
ALPK1	Leukemia	0.5767174432497013
FAM20C	Adenocarcinoma	0.5766666666666667
BCR	Colonic Neoplasms	0.5766666666666667
PRKX	Lung Neoplasms	0.5764554170661554
CDK13	Lung Neoplasms	0.5764414524934062
NTRK2	Leukemia, Lymphocytic, Chronic, B-Cell	0.5763076605831824
BUB1B	Carcinoma, Non-Small-Cell Lung	0.5760775681341719
EEF2K	Carcinoma, Non-Small-Cell Lung	0.5758705578448018
SRC	Carcinoma, Squamous Cell	0.5758010778880203
LIMK1	Lung Neoplasms	0.5756253625868333
CLK2	Gastrointestinal Stromal Tumors	0.5755540736145575
JAK1	Stomach Neoplasms	0.5754054763143742
ABL1	Cell Transformation, Viral	0.5753695444409047
MAST4	Lymphoma	0.5753448275862069
RET	Carcinoma, Pancreatic Ductal	0.5753428907395436
PDGFRA	Central Nervous System Neoplasms	0.5753333333333334
ROR2	Lymphoma	0.5752829386763814
TGFBR1	Lymphoma	0.57525
EPHA4	Lymphoma	0.575193413729128
EPHB4	Neoplasm Metastasis	0.5751802431980632
KDR	Carcinoma, Bronchogenic	0.5751556943687782
DYRK1A	Lung Neoplasms	0.57514785823005
DCLK1	Leukemia	0.5751350264662478
KDR	Thymoma	0.5751311475409836
SYK	Neoplasm Metastasis	0.5750892857142857
FLT3	Facial Neoplasms	0.5750653594771242
JAK2	Nevi and Melanomas	0.5750653594771242
BCR	Cholangiocarcinoma	0.5750563371880052
AURKB	Lung Neoplasms	0.575054347826087
BCR	Prostatic Neoplasms	0.5750374732334047
GRK7	Neoplasm Metastasis	0.5750352609308886
MAP3K2	Neoplasm Metastasis	0.5750352609308886
EPHA2	Hematologic Neoplasms	0.5750200803212852
CCL5	Leukemia, Myeloid	0.5750055617352614
EGFR	Neoplasms, Fibrous Tissue	0.575
TSSK4	Lung Neoplasms	0.575
TIE1	Leukemia, Lymphoid	0.575
KIT	Mandibular Neoplasms	0.575
KIT	Respiratory Tract Neoplasms	0.575
ACVR1C	Lung Neoplasms	0.575
AKT1	Neoplasms, Complex and Mixed	0.575
PDGFRB	Cecal Neoplasms	0.575
PDGFRB	Neoplasms, Bone Tissue	0.575
DYRK1B	Neoplasm Metastasis	0.575
WNK3	Neoplasm Metastasis	0.575
MAP2K7	Dentigerous Cyst	0.575
MAP2K7	Spinal Neoplasms	0.575
TGFBR2	Precursor Cell Lymphoblastic Leukemia-Lymphoma	0.575
MET	Leukemia, Promyelocytic, Acute	0.575
PRKCB	Carcinoma, Hepatocellular	0.575
MUSK	Carcinoma, Hepatocellular	0.575
MUSK	Neoplasm Metastasis	0.575
MAPK3	Colorectal Neoplasms	0.575
CDK15	Carcinoma, Non-Small-Cell Lung	0.575
TTBK2	Neoplasm Metastasis	0.575
ERBB4	Nasopharyngeal Carcinoma	0.575
IGF1R	Carcinogenesis	0.575
SRPK3	Lymphoma	0.575
ABL1	Esophageal Squamous Cell Carcinoma	0.575
ABL1	Mixed Tumor, Malignant	0.575
STK11	Adenoma, Sweat Gland	0.575
PKMYT1	Neoplasm Metastasis	0.575
PRKCQ	Leukemia, Lymphoid	0.575
TSSK2	Lung Neoplasms	0.575
MAP2K7	Sarcoma	0.5744209039548023
PTK2	Sarcoma	0.5736232849071833
FGFR1	Neuroendocrine Tumors	0.5735229980643541
FGFR1	Testicular Neoplasms	0.5733883218463998
BUB1	Carcinoma, Non-Small-Cell Lung	0.5730638749854499
VRK2	Neoplasm Metastasis	0.5725
LMTK2	Carcinoma, Renal Cell	0.5724105649649168
ITK	Adenocarcinoma	0.5722823906329957
BCR	Leukemia, Myeloid, Acute	0.5721964582664861
ALK	Mesothelioma	0.5718768266680125
DYRK4	Neoplasms, Second Primary	0.5715555555555556
PRKD1	Lung Neoplasms	0.5713172942413925
EPHB1	Neoplasm Metastasis	0.5710352609308886
IKBKB	Lung Neoplasms	0.5708927334080078
MAPK13	Carcinoma, Non-Small-Cell Lung	0.5708374696095077
BUB1	Lung Neoplasms	0.5708316310365518
PIK3CA	Carcinoma, Neuroendocrine	0.5706919022771243
PIK3CA	Small Cell Lung Carcinoma	0.5706635801009079
ERBB2	Gastrointestinal Stromal Tumors	0.5706367096018735
AKT3	Leukemia	0.5706164383561644
LRRK1	Adenocarcinoma of Lung	0.5705700483091788
FLT1	Mixed Tumor, Malignant	0.5704691486881805
RET	Burkitt Lymphoma	0.5703804551426369
FYN	Carcinoma, Hepatocellular	0.5702777777777778
ALK	Leukemia, Promyelocytic, Acute	0.5702657982109147
CSNK1E	Lung Neoplasms	0.5701913001682288
ROCK2	Carcinoma, Non-Small-Cell Lung	0.5701551640810014
PIK3CA	Submandibular Gland Neoplasms	0.5701169380945267
MKNK1	Lung Neoplasms	0.5701123348931071
MAP3K4	Leukemia	0.5700891410048622
JAK1	Esophageal Neoplasms	0.5700862068965518
TXK	Leukemia, Promyelocytic, Acute	0.5700716633305588
NTRK2	Leukemia, Myeloid, Acute	0.5700666666666667
JAK2	Facial Neoplasms	0.5700653594771242
BCR	Lymphocele	0.5700653594771242
CCL5	Lung Neoplasms	0.5700423106069981
ZAP70	Carcinoma	0.5700411875873459
ALPK1	Lung Neoplasms	0.5700326909841706
MAPK15	Gastrointestinal Stromal Tumors	0.5700124069478908
ADCK1	Lymphoma	0.57
PRKG1	Carcinoma, Non-Small-Cell Lung	0.57
HIPK1	Neoplasm Metastasis	0.57
TIE1	Neoplasm Metastasis	0.57
MAP2K2	ACTH Syndrome, Ectopic	0.57
KIT	Hydatidiform Mole, Invasive	0.57
KIT	Nevus of Ota	0.57
NTRK3	Adenoma, Sweat Gland	0.57
EPHA6	Carcinoma, Non-Small-Cell Lung	0.57
PDGFRB	Carcinoma, Krebs 2	0.57
INSR	Leukemia, Myeloid, Acute	0.57
NTRK2	Adenoma, Sweat Gland	0.57
NTRK2	Leukemia, Promyelocytic, Acute	0.57
MAP2K7	Neuroectodermal Tumors, Primitive	0.57
NTRK1	Carcinogenesis	0.57
MAP4K3	Neoplasm Metastasis	0.57
MAP3K8	Precursor Cell Lymphoblastic Leukemia-Lymphoma	0.57
PDGFRA	Neoplasms, Muscle Tissue	0.57
TAF1L	Lung Neoplasms	0.57
RPS6KA4	Neoplasm Metastasis	0.57
CDK11A	Carcinoma, Non-Small-Cell Lung	0.57
PRKCQ	Precursor Cell Lymphoblastic Leukemia-Lymphoma	0.57
STK4	Neoplasm Metastasis	0.57
ZAP70	Esophageal Neoplasms	0.57
STK25	Gastrointestinal Stromal Tumors	0.5694124069478907
PAK1	Carcinoma, Hepatocellular	0.5690108459869848
INSR	Esophageal Squamous Cell Carcinoma	0.569
PDGFRA	Leukemia, Erythroblastic, Acute	0.5687891875685888
PRKCD	Lung Neoplasms	0.5686683707267496
MAPK13	Lymphoma	0.5686666666666667
TRIM24	Gastrointestinal Stromal Tumors	0.5685601502639269
AKT1	Glioma	0.568548139624089
FGFR2	Carcinoma, Neuroendocrine	0.5679196244551195
PRKD1	Carcinoma, Non-Small-Cell Lung	0.5673995584988962
PTK2	Adenocarcinoma	0.5673128073287598
HCK	Carcinoma, Non-Small-Cell Lung	0.5670291885580853
WNK1	Leukemia	0.5668903940886699
TRIM28	Carcinoma, Non-Small-Cell Lung	0.5668333333333334
PRKCB	Carcinoma	0.5660735301736005
PTK7	Lymphoma, B-Cell	0.5659249075087314
BRAF	Head and Neck Neoplasms	0.5658727030740168
ERBB3	Brain Neoplasms	0.5658002562042237
NTRK1	Burkitt Lymphoma	0.5656299865262993
PAK2	Lung Neoplasms	0.5655612204085323
KIT	Hypopharyngeal Neoplasms	0.5654548672186709
MAPK1	Carcinoma, Hepatocellular	0.5654227005870842
NTRK1	Carcinoma, Bronchogenic	0.5653589405812766
NTRK1	Testicular Neoplasms	0.5653160819208441
MYLK	Carcinoma, Non-Small-Cell Lung	0.5653031834193922
NTRK1	Glioma	0.5653023714533616
FGFR1	Thyroid Cancer, Papillary	0.5652361565388112
PTK7	Hematologic Neoplasms	0.5651576994434138
MAP3K1	Leukemia	0.5651572327044025
FGFR3	Sarcoma, Kaposi	0.5651249581162117
NTRK2	Leukemia, Lymphoid	0.5651098901098901
PDGFRB	Hypopharyngeal Neoplasms	0.5651056338028169
EPHA5	Adenocarcinoma	0.5650995024875622
CCL2	Carcinoma, Hepatocellular	0.5650943396226416
FGFR2	Laryngeal Neoplasms	0.5650927835051547
ACVR2B	Leukemia, Myeloid	0.5650891410048622
MOS	Carcinoma, Non-Small-Cell Lung	0.565078947368421
TYRO3	Precursor Cell Lymphoblastic Leukemia-Lymphoma	0.565064935064935
CDK20	Lung Neoplasms	0.5650432138284252
PAK2	Carcinoma, Non-Small-Cell Lung	0.5650403393163368
PIK3CA	Nasopharyngeal Carcinoma	0.5650284495021337
FLT4	Testicular Neoplasms	0.5650183598531212
MELK	Precursor Cell Lymphoblastic Leukemia-Lymphoma	0.5650030450669914
YES1	Leukemia, Myelogenous, Chronic, BCR-ABL Positive	0.565
NEK4	Neoplasm Metastasis	0.565
STK32C	Lymphoma	0.565
EPHB3	Hematologic Neoplasms	0.565
EPHB1	Precursor Cell Lymphoblastic Leukemia-Lymphoma	0.565
MAPK8	Adenoma, Sweat Gland	0.565
CAMK1D	Carcinoma, Non-Small-Cell Lung	0.565
PDGFRB	Sarcoma 37	0.565
INSR	Adenoma, Sweat Gland	0.565
INSR	Leukemia, Myelogenous, Chronic, BCR-ABL Positive	0.565
SGK2	Carcinoma, Non-Small-Cell Lung	0.565
IGF1R	Neoplasms, Fibrous Tissue	0.565
FGFR2	Leukemia, Myeloid, Acute	0.565
FGFR2	Lymphoma, T-Cell	0.565
VRK3	Lymphoma	0.565
BCR	ACTH Syndrome, Ectopic	0.565
TNIK	Neoplasm Metastasis	0.565
PRKCQ	Lymphoma	0.5646304507661651
NTRK1	Laryngeal Neoplasms	0.5641653382334224
FGFR2	Hematologic Neoplasms	0.5633333333333332
ROCK2	Lung Neoplasms	0.5633245885603001
EPHB2	Liver Neoplasms	0.5625391292695263
IGF1R	Laryngeal Neoplasms	0.5623333333333334
BCR	Sarcoma	0.5621877192982456
PRKG2	Neoplasms, Second Primary	0.5618927769619014
CHUK	Lung Neoplasms	0.5617973293482419
RPS6KB1	Carcinoma	0.5614397898568544
CHUK	Carcinoma, Non-Small-Cell Lung	0.5613691613541785
CSNK2A2	Lung Neoplasms	0.5613156557439595
PDGFRB	Precursor T-Cell Lymphoblastic Leukemia-Lymphoma	0.5611761408572052
FGFR3	Lymphoma, Extranodal NK-T-Cell	0.5611041648424279
MELK	Carcinoma, Non-Small-Cell Lung	0.5610409613150322
INSR	Colonic Neoplasms	0.5610162556791106
PDGFRA	Lymphoma, T-Cell, Cutaneous	0.5610057538325139
CCL8	Gastrointestinal Stromal Tumors	0.5609112113758288
INSR	Breast Neoplasms	0.5607830477056082
PRKCZ	Lung Neoplasms	0.5607248161820784
ALK	Carcinoma, Bronchogenic	0.5606073046124864
NPRL2	Gastrointestinal Stromal Tumors	0.5606071937321938
PRKCA	Neoplasm Metastasis	0.5605696472780157
STK33	Neoplasms, Second Primary	0.5605
ERBB3	Carcinoma, Bronchogenic	0.5603702202826236
TBRG4	Lymphoma	0.5603448275862069
BMP2K	Lymphoma	0.5603448275862069
ERBB3	Rectal Neoplasms	0.5603258334732562
MAP3K11	Lung Neoplasms	0.5602846612006794
PAK1	Lymphoma	0.5602552064592925
OBSCN	Adenocarcinoma of Lung	0.56025
LYN	Colorectal Neoplasms	0.5602438867246192
RPS6KB1	Neoplasm Metastasis	0.5602402383527079
PDGFRA	Neoplastic Syndromes, Hereditary	0.5602365488111649
ACVR1	Precursor Cell Lymphoblastic Leukemia-Lymphoma	0.5602127659574468
MAP2K7	Liver Neoplasms	0.5602014315523003
SRC	Leukemia, Lymphocytic, Chronic, B-Cell	0.5601479580151847
PDGFRB	Neoplastic Syndromes, Hereditary	0.5601402006581501
TEC	Leukemia, Myelogenous, Chronic, BCR-ABL Positive	0.5601238390092879
PIK3CA	Laryngeal Neoplasms	0.5601234567901234
JAK2	Thyroid Cancer, Papillary	0.5601228070175438
OBSCN	Gastrointestinal Stromal Tumors	0.5601142954332851
FLT1	Lymphoma, T-Cell	0.5601101321585903
KDR	Cecal Neoplasms	0.5600946372239748
PBK	Leukemia	0.5600891410048622
MAP3K11	Leukemia	0.5600891410048622
SIK1	Leukemia	0.5600891410048622
JAK2	Carcinoid Tumor	0.5600818651501637
BCR	Neurofibromatosis 1	0.5600653594771242
CDK6	Nasopharyngeal Carcinoma	0.5600284495021337
PDGFRB	Lymphoma, Primary Cutaneous Anaplastic Large Cell	0.560024154589372
MAP4K1	Neoplasm Metastasis	0.5600144927536231
CDK2	Adenoma, Sweat Gland	0.56
STK32C	Carcinoma	0.56
PBK	Precursor Cell Lymphoblastic Leukemia-Lymphoma	0.56
ACVR2B	Leukemia, Myelogenous, Chronic, BCR-ABL Positive	0.56
PRPF4B	Gastrointestinal Stromal Tumors	0.56
PDK3	Neoplasm Metastasis	0.56
STK38L	Neoplasm Metastasis	0.56
ITK	Adenoma, Sweat Gland	0.56
EPHB2	Leukemia, Lymphocytic, Chronic, B-Cell	0.56
EPHB2	Leukemia, Myeloid, Acute	0.56
PDGFRB	Hydatidiform Mole, Invasive	0.56
SIK3	Neoplasm Metastasis	0.56
STK35	Lung Neoplasms	0.56
RET	Mesenteric Cyst	0.56
MET	Neoplasms, Fibrous Tissue	0.56
MAP3K4	Precursor Cell Lymphoblastic Leukemia-Lymphoma	0.56
ALPK3	Lymphoma	0.56
ALPK3	Neoplasm Metastasis	0.56
MAK	Neoplasm Metastasis	0.56
IGF1R	Hepatoblastoma	0.56
NEK6	Neoplasm Metastasis	0.56
JAK2	Mouth Neoplasms	0.56
FGFR1	Nasopharyngeal Carcinoma	0.56
EIF2AK3	Neoplasm Metastasis	0.5596070364082667
ILK	Carcinoma, Hepatocellular	0.5595028646749349
BRAF	Lymphoma, T-Cell, Peripheral	0.558411787809698
PLK1	Lung Neoplasms	0.5578083773018839
MAPK7	Carcinoma, Non-Small-Cell Lung	0.5575762167125804
IKBKE	Carcinoma, Non-Small-Cell Lung	0.5574719137695429
WEE1	Carcinoma, Non-Small-Cell Lung	0.5574348229601261
RNASEL	Carcinoma, Non-Small-Cell Lung	0.5572456140350878
PDIK1L	Small Cell Lung Carcinoma	0.5572353768158901
JAK1	Thyroid Neoplasms	0.557195045102958
RPS6KA1	Carcinoma, Non-Small-Cell Lung	0.5567574995427108
BCR	Carcinoma, Small Cell	0.5564464511804833
FGFR1	Lymphoma, Extranodal NK-T-Cell	0.5563725120934658
MAP2K7	Stomach Neoplasms	0.55625
IGF1R	Mixed Tumor, Malignant	0.55625
TEK	Neoplasms, Second Primary	0.5561315806615847
CASK	Neoplasms, Second Primary	0.5556551353802802
RET	Central Nervous System Neoplasms	0.5556448243173204
IRAK4	Leukemia	0.5554979208710232
MAP2K7	Carcinoma	0.5554661970397314
TGFBR2	Adenocarcinoma of Lung	0.5554479820427052
DCLK1	Lung Neoplasms	0.5554432188551156
CDK6	Carcinoma, Bronchogenic	0.5554326910071271
AURKA	Lung Neoplasms	0.5554104205637119
IRAK1	Lung Neoplasms	0.5553612456296156
FGFR3	Leukemia, Myeloid	0.5553310955203943
CAMK2G	Leukemia	0.5553253043899151
IRAK3	Lung Neoplasms	0.5552891363884688
EGFR	Bone Neoplasms	0.5552884615384616
IGF1R	Lymphoma, Extranodal NK-T-Cell	0.5552810716683784
BCR	Carcinoma, Bronchogenic	0.5552367813438005
PLK1	Carcinoma, Hepatocellular	0.5552282886334611
NTRK2	Adenocarcinoma of Lung	0.55519117598627
FYN	Precursor Cell Lymphoblastic Leukemia-Lymphoma	0.5551572327044025
MAP2K3	Leukemia	0.5551524351545725
YES1	Leukemia, Myeloid	0.5551178766370461
ERBB3	Hypopharyngeal Neoplasms	0.5550862068965517
CDK14	Adenocarcinoma of Lung	0.5550725773746061
STK39	Leukemia	0.5550716633305588
MAP2K7	Carcinoma, Squamous Cell	0.5550437062937063
WNK2	Lung Neoplasms	0.5550397267024185
IGF1R	Nasopharyngeal Carcinoma	0.5550284495021337
YES1	Leukemia, Lymphoid	0.555023166023166
RIPK4	Neoplasm Metastasis	0.5550144927536231
GRK4	Precursor Cell Lymphoblastic Leukemia-Lymphoma	0.5550030450669915
FLT3	Lymphocele	0.555
NUAK2	Neoplasm Metastasis	0.555
ADCK1	Lung Neoplasms	0.555
FASTKD1	Lung Neoplasms	0.555
TBRG4	Neoplasm Metastasis	0.555
KIT	Nasopharyngeal Neoplasms	0.555
NTRK3	Leukemia, Myeloid	0.555
SRC	Leukemia, Myeloid, Acute	0.555
SRC	Neoplasms, Fibrous Tissue	0.555
CLK3	Carcinoma, Non-Small-Cell Lung	0.555
MYLK2	Neoplasm Metastasis	0.555
PLK1	Adenoma, Sweat Gland	0.555
LRRK1	Neoplasm Metastasis	0.555
PTK2	Precursor Cell Lymphoblastic Leukemia-Lymphoma	0.555
PRKCG	Leukemia	0.555
TESK2	Lymphoma	0.555
MAP2K1	Anti-N-Methyl-D-Aspartate Receptor Encephalitis	0.555
MAPK14	Adenoma, Sweat Gland	0.555
CDK11A	Neoplasm Metastasis	0.555
FGFR4	Leukemia, Myelogenous, Chronic, BCR-ABL Positive	0.555
FLT4	Gallbladder Neoplasms	0.5546783100544357
NTRK2	Lymphoma, B-Cell	0.5544258571793881
BCR	Leukemia, Myeloid	0.5544209947704348
MAK	Gastrointestinal Stromal Tumors	0.5544144927536232
RPS6KB2	Lymphoma	0.5536666666666666
MAPK1	Colorectal Neoplasms	0.5526263157894737
PIK3CA	Germinoma	0.5526215166015784
ERBB3	Biliary Tract Neoplasms	0.5525387293249703
LIMK1	Carcinoma, Non-Small-Cell Lung	0.5520111507582516
CSK	Carcinoma, Non-Small-Cell Lung	0.552
ROCK1	Lung Neoplasms	0.5517511193220596
AXL	Leukemia, Lymphocytic, Chronic, B-Cell	0.551663336057579
INSR	Prostatic Neoplasms	0.5515701501153463
FGFR3	Small Cell Lung Carcinoma	0.5515482233939815
CDKL2	Lung Neoplasms	0.5514887224076054
PTK2B	Carcinoma	0.5514242720855097
NTRK1	Lymphoma, T-Cell	0.5510045185182997
ALK	Lymphoma, T-Cell	0.5509864526547119
TEC	Leukemia, Lymphocytic, Chronic, B-Cell	0.5509505343617473
ROS1	Lymphoma, B-Cell	0.5508447366589523
EPHA2	Leukemia, Lymphoid	0.5507762379143853
JAK2	Adenoma	0.5507689860210995
TYRO3	Hematologic Neoplasms	0.5507573681673142
BRAF	Papilloma, Choroid Plexus	0.550736168564196
BRAF	Mesothelioma	0.5507290003023053
CDK1	Lung Neoplasms	0.5506900035388393
CSK	Lung Neoplasms	0.5506580535710038
NTRK1	Lymphoma, B-Cell	0.5505039200191577
SYK	Leukemia, Lymphoid	0.5503450078538523
CDK2	Colorectal Neoplasms	0.5503271909688374
BCR	Anti-N-Methyl-D-Aspartate Receptor Encephalitis	0.5503268977621765
RPS6KA3	Lung Neoplasms	0.550315172634117
SRC	Hematologic Neoplasms	0.550313877176045
EPHA5	Adenocarcinoma of Lung	0.5502415015896307
BCR	Esophageal Squamous Cell Carcinoma	0.5502337585322167
BCR	Nevi and Melanomas	0.5502325581395349
LTK	Adenocarcinoma of Lung	0.5502127659574468
FLT3	Trophoblastic Tumor, Placental Site	0.5501851851851852
EIF2AK1	Leukemia	0.5501610904654712
SRC	Leukemia, Promyelocytic, Acute	0.5501234567901235
DAPK2	Lung Neoplasms	0.550109171146863
PDPK1	Leukemia	0.5500891410048623
FLT3	Nevi and Melanomas	0.5500653594771242
RIPK4	Lung Neoplasms	0.5500638826746209
ZAP70	Carcinoma, Non-Small-Cell Lung	0.5500432138284251
GRK4	Leukemia, Myeloid	0.5500287356321839
FLT4	Urinary Bladder Neoplasms	0.5500284495021337
STYK1	Neoplasm Metastasis	0.5500144927536232
EGFR	Leukemic Infiltration	0.55
MST1R	Leukemia, Lymphoid	0.55
MAP3K10	Adenocarcinoma	0.55
BTK	Nonodontogenic Cysts	0.55
RYK	Neoplasm Metastasis	0.55
PDGFRB	Palatal Neoplasms	0.55
PDGFRB	Trophoblastic Tumor, Placental Site	0.55
PDGFRB	Neoplasms, Basal Cell	0.55
CDKN1A	Stomach Neoplasms	0.55
MAP2K7	Urinary Bladder Neoplasms	0.55
STK40	Lung Neoplasms	0.55
PRKAA1	Adenoma, Sweat Gland	0.55
ATP23	Neoplasm Metastasis	0.55
JAK2	Trophoblastic Tumor, Placental Site	0.55
PDIK1L	Adenocarcinoma	0.55
BCR	Leukemia, Lymphocytic, Chronic, B-Cell	0.5495955862596819
PDGFRA	Seminoma	0.5483401686033266
PLK2	Carcinoma, Non-Small-Cell Lung	0.5477211182614897
INSR	Neuroendocrine Tumors	0.5474587031078403
FGFR4	Adenocarcinoma of Lung	0.547283288715696
BRAF	Seminoma	0.547
CSNK2A1	Lung Neoplasms	0.5469228086851335
CDK11B	Gastrointestinal Stromal Tumors	0.5469167080685216
FLT4	Digestive System Neoplasms	0.546913376203979
EIF2AK1	Adenocarcinoma	0.5467256347290421
MAP2K5	Lymphoma	0.5466666666666666
LRRK1	Lung Neoplasms	0.5464285714285715
PRKCI	Gastrointestinal Stromal Tumors	0.5464189016686775
PTK2	Lymphoma, Non-Hodgkin	0.5463157894736842
EGFR	Adenoma, Liver Cell	0.5458333333333333
PDK1	Carcinoma	0.5456720590144926
BRAF	Digestive System Neoplasms	0.5456574712643678
DCLK1	Lymphoma, B-Cell	0.5456082408420646
AURKA	Adenocarcinoma	0.545600572912986
AXL	Hodgkin Disease	0.5455363586109855
PIK3CA	Adenoma	0.5455339874247453
MOK	Adenocarcinoma	0.5454618088836416
TEK	Carcinoma, Bronchogenic	0.5454105745294671
KIT	Teratocarcinoma	0.5453571428571429
GSK3B	Carcinoma	0.5453274696529737
GSK3A	Carcinoma, Non-Small-Cell Lung	0.5453007464092098
CDKN1A	Glioma	0.5452958073148975
MST1R	Neoplasm Metastasis	0.5452769344320924
MAPKAPK5	Neoplasms, Second Primary	0.5452588147861352
ABL1	Mouth Neoplasms	0.5452461561766265
MAP2K2	Sarcoma 37	0.5452255639097744
PTK2	Thyroid Neoplasms	0.5452222605091274
PAK5	Lung Neoplasms	0.5452172360651683
ERBB4	Laryngeal Neoplasms	0.5451991141477015
TEK	Thyroid Cancer, Papillary	0.5451946720521582
ACVRL1	Esophageal Neoplasms	0.5451683278480551
SRC	Thyroid Neoplasms	0.5451583309962295
SRC	Esophageal Neoplasms	0.5451503759398496
JAK2	Rectal Neoplasms	0.5451358824928639
AKT1	Neoplasm Metastasis	0.5451287543908306
PRKCA	Colorectal Neoplasms	0.5451118290487527
ROR2	Leukemia, Lymphoid	0.5451045350935322
RPS6KA5	Leukemia	0.5450891410048623
GRK6	Leukemia	0.5450891410048623
LATS1	Carcinoma, Non-Small-Cell Lung	0.5450870555708474
KIT	Bone Neoplasms	0.5450867489933766
FGFR1	Biliary Tract Neoplasms	0.5450862068965517
ZAP70	Urinary Bladder Neoplasms	0.5450649377162117
CASK	Gastrointestinal Stromal Tumors	0.5450378790959992
ACVR1	Lymphoma	0.5450320512820512
BRAF	Liver Neoplasms	0.545029187247418
TAOK3	Lymphoma	0.5450144927536232
ERBB2	Carcinogenesis	0.5450142993326978
BMPR2	Neoplasm Metastasis	0.545
CDK2	Carcinoma, Hepatocellular	0.545
CSNK1D	Neoplasm Metastasis	0.545
CCL5	Leukemia, Myelogenous, Chronic, BCR-ABL Positive	0.545
GRK3	Precursor Cell Lymphoblastic Leukemia-Lymphoma	0.545
KIT	Uterine Cervical Dysplasia	0.545
KIT	Muscle Neoplasms	0.545
KIT	Squamous Intraepithelial Lesions of the Cervix	0.545
ALK	Lymphocele	0.545
MTOR	ACTH Syndrome, Ectopic	0.545
MAP3K3	Lymphoma	0.545
BMPR1B	Lymphoma, B-Cell	0.545
FYN	Leukemia, Promyelocytic, Acute	0.545
ERBB2	Adenoma, Islet Cell	0.545
PDGFRB	Nevus of Ota	0.545
DCAF1	Neoplasm Metastasis	0.545
AKT3	Carcinoma, Hepatocellular	0.545
MOS	Lymphoma	0.545
MAP2K7	Neuroblastoma	0.545
NRBP2	Neoplasm Metastasis	0.545
ERBB4	Neoplasms, Fibrous Tissue	0.545
BCR	Oropharyngeal Neoplasms	0.545
FGFR4	Adenoma, Sweat Gland	0.545
MAP3K7	Precursor Cell Lymphoblastic Leukemia-Lymphoma	0.545
IGF1R	Precursor T-Cell Lymphoblastic Leukemia-Lymphoma	0.5448321678321678
BMPR1B	Lymphoma, Non-Hodgkin	0.5445968992248063
MAP3K9	Gastrointestinal Stromal Tumors	0.5444124069478908
CDK11A	Gastrointestinal Stromal Tumors	0.5444115919629057
PTK7	Lymphoma	0.5444
FGFR2	Mouth Neoplasms	0.5442402987512706
[truncated: 1,887 more rows]
